# Supplementary material for: The SmMYB36-SmERF6/SmERF115 module regulates the biosynthesis of tanshinones and phenolic acids in salvia miltiorrhiza hairy roots
Source: Hortic Res. 2022 Oct 26;10(1):uhac238. doi: 10.1093/hr/uhac238 (PMC9832864; doi:10.1093/hr/uhac238)
Supplement: Web_Material_uhac238 [file web_material_uhac238.zip]

Archive with 7 entries (7 files):
- Fig.S2.tif
- Fig.S3.tif
- Fig.S4.tif
- Fig.S5.tif
- Fig.S6.tif
- FigS1.tif
- Supplementary.xlsx
