# Supplementary material for: The SmMYB36-SmERF6/SmERF115 module regulates the biosynthesis of tanshinones and phenolic acids in salvia miltiorrhiza hairy roots
Source: Hortic Res. 2022 Oct 26;10(1):uhac238. doi: 10.1093/hr/uhac238 (PMC9832864; doi:10.1093/hr/uhac238)
Supplement: Web_Material_uhac238 [file web_material_uhac238.zip › Supplementary.xlsx]

## Sheet: Table S1
Primer	Sequence (5’-3’)
pGBKT7-DEST-SmMYB36-F1	GGGGACAAGTTTGTACAAAAAAGCAGGCTTAATGGCGAGTGATGCATCTCT
pGBKT7-DEST-SmMYB36-F112	GGGGACAAGTTTGTACAAAAAAGCAGGCTTAATGTTGATGGACAAGTTAC
pGBKT7-DEST-SmMYB36-R111	GGGGACCACTTTGTACAAGAAAGCTGGGTATCAGGCTTTCTTCCTCAAG
pGBKT7-DEST-SmMYB36-R153	GGGGACCACTTTGTACAAGAAAGCTGGGTATCAAAAACTTTTAACCCAA
pGBKT7-DEST-SmMYB36-R160	GGGGACCACTTTGTACAAGAAAGCTGGGTATCATTCATCCTCGTCGAGT
pK7WG2R-DEST-SmMYB36-SRDX-F	GGGGACAAGTTTGTACAAAAAAGCAGGCTTAATGGCGAGTGATGCATCTCT
pK7WG2R-DEST-SmMYB36-SRDX-R	GGGGACCACTTTGTACAAGAAAGCTGGGTATCAAGCGAAACCCAAACGGAGTTCTAGATCCAGATCCAGTTCA
pGWB18-4Myc-SmMYB36-F	GGGGACAAGTTTGTACAAAAAAGCAGGCTTAATGGCGAGTGATGCATCTCT
pGWB18-4Myc-SmMYB36-R	GGGGACAAGTTTGTACAAAAAAGCAGGCTTAATGTTGATGGACAAGTTAC
pGreenII 0800-LUC-SmGGPPS1-F	TTGGGTACCATGCCTCGTGTTAGGACCATTGACT
pGreenII 0800-LUC-SmGGPPS1-R	GGGCTGCAGAATTTTCTAATTTTTTTTCTTTTTC
pGreenII 0800-LUC-SmCPS1-F	TTGGGTACCTGTTTTTTTTTTTCTTGATTGTGAC
pGreenII 0800-LUC-SmCPS1-R	GGGCTGCAGTCAAATTTCCCTTTGAGTGGAGATG
pGreenII 0800-LUC-SmGAPC-F	TTGGGTACCACAACGGCTAGTTCTTCGTTGATT
pGreenII 0800-LUC-SmGAPC-F	GGGCTGCAGATTCTAGAAAAACAATGAGATGATG
pGreenII 0800-LUC-SmDXS2-F	TTGGGTACCTCTGTTCGAAAGTCAAGCTTCG
pGreenII 0800-LUC-SmDXS2-R	GGGCTGCAGCTCTGTGTATCTCTCTCTCGAC
pGreenII 0800-LUC-SmERF6-F	TTGGGTACCCAAACAAGACCCTTAATCCCT
pGreenII 0800-LUC-SmERF6-R	GGGCTGCAGCACTATATAATATAGTACAAAATATG
pGreenII 0800-LUC-SmERF115-F	TCACTATAGGGCGAATTGGGTACCGTATGTTGAAGTAGTGTCATTC
pGreenII 0800-LUC0-SmERF115-R	ACTAGTGGATCCCCCGGGCTGCAGTGGAAGAGGCCTCTTTCC
pGreenII 0800-LUC-SmRAS-F	TTGGGTACCCATCCGATCCACTTTTTCATAGACG
pGreenII 0800-LUC-SmRAS-R	GGGCTGCAGAATTAGTGTTGTAGGAGGCAGGAG
pCsGFPBT-SmMYB36-F	AGGGGATCCTCATGGCGAGTGATGCATCT
pCsGFPBT-SmMYB36-R	TGCCTGCAGTCATTCATCCTCGTCGAGT
pCsGFPBT-SmMYB36(1-153)-R	TGCCTGCAGTCAAAAACTTTTAACCCAAT
pGreenII 62-SK-SmERF6	GGCCGCTCTAGAACTAGTGGATCCATGATGGCAAATTCTGATGAGG
pGreenII 62-SK-SmERF6	GGTCGACGGTATCGATAAGCTTTCAAGAAGCCGGGTTCGCA
pGreenII 62-SK-SmERF115	GGCCGCTCTAGAACTAGTGGATCCATGGAAGCATCGGCGCAGG
pGreenII 62-SK-SmERF115	GGTCGACGGTATCGATAAGCTTTCATCCGTTTGGGTTATTCGGATC

## Sheet: Table S2
qRT-PCR-Primer	Sequence (5’-3’)
SmMYB36-F	GGCTCAACTATCTTAGTCCTGAT
SmMYB36-R	CCTCCGGTTTCATTCCAAATGT
SmGAPC-F	GAGCTCGTTGCTGTGAATGA
SmGAPC-R	CAAACTCAGCACCAGCTTCA
SmPAL3-F	GATAATGCGGTGGCGGTGGAG
SmPAL3-R	GTGCCCTTGCCCATGCTGTC
SmHMGS1-F	TCCTACGGCAGTGGTCTGTCAG
SmHMGS1-R	TGGGAACTCGTGCCTCGACTTC
SmDXS2-F	GCCCGTGGGAGCCCTCAG
SmDXS2-R	AGTCATGCCCTTTGCTGCTTCG
SmGGPPS1-F	ACAAGACCACGTATCCCAAGC
SmGGPPS1-R	TCTGCCTATGTGCAATGTAATCG
SmGA2OX4-F	GATGGCGTGCTCGGTGCTG
SmGA2OX4-R	TCGCTCCTCTCGTCGCTGATC
SmGA2OX5-F	GGCTACGGCAGCAAGGTCATC
SmGA2OX5-R	AGGTCGGGGTTGGTGGAGAAG
SmSQLE-F	TGTGCTCCCAAGGACCCATCG
SmSQLE-R	GAAGGAAGCGGCAGCAGAAGG
SmERF6-F	TCATCCGACCCGAACCGACCCGATT
SmERF6-R	AACGCCGCCACGCCATCACAGGAT
SmERF115-F	TTACGCCAACAACCACCACCAC
SmERF115-R	CCCACCGCCGTAGTGAAAATCC
SmCPS1-F	CCACATCGCCTTCAGGGAAGAAAT
SmCPS1-R	TTTATGCTCGATTTCGCTGCGATCT

## Sheet: Table S3
Index	Q1 (Da)	Q3 (Da) MS only	Rt (min)	Molecular Weight (Da)	Ionization model	KEGG ID	Compounds	Class	mix01	mix02	mix03	CK-1	CK-2	CK-3	SmMYB36-1	SmMYB36-2	SmMYB36-3
pma0461	277.2	93.1	8.47	276.2	[M+H]+	-	"14,15-Dehydrocrepenynic acid"	Lipids	34800000	33300000	31500000	98600000	33800000	33100000	1100000	1690000	3000000
pma0948	138.1	121.1	1.18	137.1	[M+H]+	-	Hydroxyphenethylamine	Others	7730000	9010000	8670000	10500000	14200000	13700000	4130000	2360000	1810000
pma1751	286	124	2.03	285	[M+H]+	-	Nicotinic acid-hexoside	Vitamins and derivatives	43000000	51100000	47100000	38500000	98400000	91700000	9	16500000	9
pma2987	142.1	83.1	0.58	141.1	[M+H]+	C00860	Histidinol	Alcohols	3800000	2980000	3090000	3330000	2950000	3400000	3470000	3530000	3360000
pma3101	256.2	124.1	0.8	255.2	[M+H]+	C05841	Nicotinate ribonucleoside	Vitamins and derivatives	4250000	4100000	3950000	10100000	4870000	4980000	1990000	3190000	2110000
pma3606	295.2	179.2	9.18	294.2	[M+H]+	-	"9-Hydroxy-(10E,12Z,15Z)-octadecatrienoic acid"	Lipids	24100000	24400000	22400000	58800000	12500000	9330000	1150000	1000000	520000
pma3649	132.1	86.1	0.99	131.1	[M+H]+	C00430	5-Aminolevulinate	Organic acids and derivatives	579000	500000	452000	744000	503000	1010000	282000	314000	483000
pma6216	447.1	297.1	3.72	446.1	[M+H]+	-	Acacetin C-hexoside	Flavone	121000	117000	79400	64300	112000	75700	85100	52200	92600
pma6270	258.2	104.2	0.8	258.2	Protonated	C00670	sn-Glycero-3-phosphocholine	Alkaloids	236000	239000	180000	57500	90400	101000	265000	106000	663000
pma6281	145.1	101.1	0.73	146.1	[M-H]-	-	Methylglutaric acid	Organic acids and derivatives	63700	68900	79400	87000	67600	65600	89500	53700	33500
pma6561	341	135	3.01	342	[M-H]-	-	Caffeic acid O-glucoside	Phenylpropanoids	2840000	2650000	2590000	2920000	3960000	5630000	1370000	1170000	796000
pma6639	479.2	317.2	4.11	478.2	[M+H]+	-	Isorhamnetin O-hexoside	Flavonol	773000	766000	618000	591000	647000	841000	314000	806000	321000
pmb0115	225.1	121	3.6	224.1	[M+H]+	C02794	3-Hydroxykynurenine	Amino acid and derivatives	157000	157000	112000	71300	73800	74600	9	9	168000	1
pmb0142	165.1	95.2	5.99	164.1	[M+H]+	C10945	Caffeic aldehyde	Phenylpropanoids	989000	918000	926000	2000000	1370000	2100000	178000	64000	156000
pmb0160	353.3	261.1	7.53	352.3	[M+H]+	-	MAG (18:3) isomer5	Lipids	918000	957000	886000	1460000	1120000	635000	553000	580000	916000
pmb0247	137.3	94.2	3.19	136.3	[M+H]+	C00568	p-Aminobenzoate	Organic acids and derivatives	347000	165000	390000	546000	433000	719000	139000	293000	130000
pmb0302	126.1	96	3.66	125.1	[M+H]+	C03557	2-Aminoethylphosphonate	Lipids	30100	22100	11700	17400	18700	34300	27700	24200	38600
pmb0312	176.1	91.2	3.63	175.1	[M+H]+	-	5-methoxyindole-3-carbaldehyde	Indole derivatives	114000	105000	78900	84200	72200	64000	103000	62700	112000
pmb0325	321.1	177.2	2.82	320.1	[M+H]+	-	N-Feruloyl spermidine	Phenolamides	17000000	17300000	16600000	17700000	21400000	21600000	12300000	19500000	8470000
pmb0382	339.1	177.2	3.84	338.1	[M+H]+	-	O-Feruloyl 4-hydroxylcoumarin	Phenylpropanoids	1190000	1220000	978000	867000	909000	2260000	713000	1290000	9
pmb0423	195.1	145.3	3.19	194.1	[M+H]+	-	Hydroxy-methoxycinnamate	Phenylpropanoids	537000	649000	597000	481000	794000	1160000	199000	560000	213000
pmb0464	458.1	116.3	0.79	457.1	[M+H]+	-	Aspartic acid di-O-glucoside	Amino acid and derivatives	339000	507000	452000	917000	1550000	1050000	61100	80800	93000	1
pmb0484	104.1	60.1	0.74	103.1	[M+H]+	C00114	Choline	Alkaloids	5120000	4800000	4510000	4790000	3450000	3160000	4720000	4710000	5320000
pmb0492	584.2	325	2.49	583.2	[M+H]+	-	"N',N"",N""'-p-coumaroyl-cinnamoyl-caffeoyl spermidine"	Phenolamides	562000	571000	658000	570000	293000	666000	677000	669000	768000
pmb0501	131.1	114.1	0.64	130.1	[M+H]+	C00179	Agmatine	Phenolamides	400000	363000	344000	627000	493000	576000	120000	138000	178000
pmb0550	449.1	287.3	2.56	449.1	Protonated	C08604	Cyanidin 3-O-glucoside (Kuromanin)	Anthocyanins	322000	275000	314000	397000	427000	892000	9	186000	9
pmb0565	509.1	347.2	3.36	508.1	[M+H]+	-	Syringetin 3-O-hexoside	Flavonol	519000	424000	538000	740000	700000	784000	219000	339000	195000
pmb0595	479.2	317.2	4	478.2	[M+H]+	-	Isorhamnetin 5-O-hexoside	Flavonol	711000	698000	653000	506000	633000	750000	397000	9	9
pmb0608	549.1	301.4	4.52	548.1	[M+H]+	-	Chrysoeriol O-malonylhexoside	Flavone	343000	254000	185000	337000	259000	152000	616000	552000	9
pmb0711	611.2	303.1	3.64	610.2	[M+H]+	-	Quercetin 7-O-rutinoside	Flavonol	55500	37700	42000	55900	9	57300	9	9	65300
pmb0720	579.1	331.1	4.5	578.1	[M+H]+	-	Tricin O-malonylhexoside	Flavone	3630000	2790000	2680000	2820000	5150000	5820000	9	2460000	9
pmb0771	314	177	4.87	313	[M+H]+	C02717	N-Feruloyl tyramine	Phenolamides	969000	883000	841000	1200000	991000	1750000	452000	287000	383000
pmb0776	337.1	177.4	2.73	336.1	[M+H]+	-	N-Feruloyl tryptamine	Alkaloids	2670000	2940000	2600000	3070000	3520000	4030000	1050000	3330000	1070000
pmb0786	180	162	0.61	179	[M+H]+	C00329	Glucosamine	Carbohydrates	853000	900000	789000	916000	424000	719000	1740000	570000	582000
pmb0790	494.1	332.5	1.46	493.1	[M+H]+	-	Pyridoxine di-O-hexoside	Vitamins and derivatives	720000	782000	746000	309000	1280000	1040000	399000	515000	541000
pmb0800	123.1	79.9	1.49	122.1	[M+H]+	C00153	Niacinamide	Vitamins and derivatives	12100000	12100000	11000000	6790000	11300000	13900000	8090000	5570000	19400000
pmb0802	220.2	202.1	2.28	219.2	[M+H]+	C00864	D-Pantothenic acid	Vitamins and derivatives	3030000	3300000	3090000	698000	1330000	911000	9	4710000	9
pmb0803	508.1	152.4	3.15	507.1	[M+H]+	-	Pyridoxine O-feruloyl hexoside	Vitamins and derivatives	6700000	6070000	5430000	5520000	5900000	11300000	3510000	5600000	4600000
pmb0818	206.1	147.5	2.48	205.1	[M+H]+	C05660	Methoxyindoleacetic acid	Indole derivatives	7360000	8230000	7430000	8000000	5380000	8480000	5710000	7530000	9260000
pmb0829	98.9	80.9	0.89	97.9	[M+H]+	C00009	Phosphoric acid	Organic acids and derivatives	4560000	4900000	4520000	13300000	6270000	6260000	3540000	3960000	5440000
pmb0848	494.3	184.2	7.82	493.3	[M+H]+	-	LysoPC 16:1 (2n isomer)	Lipids	63000000	60900000	58600000	28200000	13300000	15000000	114000000	85700000	85200000
pmb0852	520.3	502.2	8.36	519.3	[M+H]+	-	LysoPC 18:2	Lipids	1780000	2440000	2360000	3130000	817000	1500000	2770000	1690000	1940000
pmb0854	518.3	459.3	8.74	517.3	[M+H]+	-	LysoPC 18:3	Lipids	4830000	4640000	4520000	9	1860000	10600000	9860000	3770000	7410000
pmb0855	496.3	184.2	8.74	495.3	[M+H]+	-	LysoPC 16:0	Lipids	1170000	1280000	1500000	4710000	313000	2110000	3780000	1470000	3630000
pmb0856	480.5	339.2	8.8	479.5	[M+H]+	-	LysoPE 18:1 (2n isomer)	Lipids	6380000	6190000	6230000	3800000	1260000	1560000	9040000	4660000	13000000
pmb0859	522.4	184	8.86	521.4	[M+H]+	-	LysoPC 18:1 (2n isomer)	Lipids	8620000	8530000	9760000	5720000	1850000	2190000	16800000	9420000	17200000
pmb0862	440.1	184.5	6.71	439.1	[M+H]+	-	LysoPC 12:1	Lipids	96500	89500	95400	27300	9	32500	183000	134000	95200
pmb0863	492.3	184	7.29	491.3	[M+H]+	-	LysoPC 16:2 (2n isomer)	Lipids	6110000	5990000	5760000	1940000	1160000	726000	11000000	11100000	9430000
pmb0865	518.2	184.1	7.67	517.2	[M+H]+	-	LysoPC 18:3 (2n isomer)	Lipids	4390000	4220000	4550000	2730000	1600000	983000	7080000	7100000	6240000
pmb0866	468.1	184.4	7.68	467.1	[M+H]+	-	LysoPC 14:0	Lipids	2210000	2280000	2170000	4550000	794000	2360000	3430000	2040000	4960000
pmb0873	520	184.5	8.19	519	[M+H]+	-	LysoPC 18:2 (2n isomer)	Lipids	1650000	1650000	1580000	907000	640000	462000	2000000	1900000	1630000
pmb0874	478.6	460.6	8.32	477.6	[M+H]+	-	LysoPE 18:2 (2n isomer)	Lipids	6230000	6300000	6050000	7940000	3230000	4840000	3130000	4900000	3570000
pmb0876	454.2	313.3	8.68	453.2	[M+H]+	-	LysoPE 16:0	Lipids	988000	995000	978000	11100000	275000	4110000	2840000	515000	2940000
pmb0877	480.1	339.9	8.8	479.1	[M+H]+	-	LysoPE 18:1	Lipids	13300000	13100000	13000000	7120000	2510000	3140000	17500000	8630000	23800000
pmb0880	482.1	313.8	8.92	481.1	[M+H]+	-	LysoPE 18:0 (2n isomer)	Lipids	93400	88400	74500	563000	34900	176000	146000	53500	471000
pmb0882	522.1	504.2	9.04	521.1	[M+H]+	-	LysoPC 18:1	Lipids	357000	391000	319000	747000	248000	466000	606000	398000	500000
pmb0883	482.1	341.7	9.8	481.1	[M+H]+	-	LysoPE 18:0	Lipids	853000	673000	617000	20100000	291000	7490000	2390000	275000	1350000
pmb0889	279.3	95.1	8.91	278.3	[M+H]+	C08364	Punicic acid	Lipids	2210000	2110000	2140000	5460000	1570000	2480000	117000	65800	124000
pmb0890	355.1	263.3	10.45	354.1	[M+H]+	-	MAG (18:2)	Lipids	17300000	14700000	14400000	29900000	11500000	12400000	7690000	6160000	8260000
pmb0952	265.1	122.1	0.74	264.1	[M+H]+	C00378	Thiamine	Vitamins and derivatives	482000	308000	709000	372000	9	603000	343000	422000	9
pmb0964	366.2	204.1	0.81	365.2	[M+H]+	-	iP7G	Nucleotide and derivates	1470000	1390000	1200000	2340000	4340000	3250000	331000	638000	238000
pmb0981	348.2	136	1.14	347.2	[M+H]+	C00020	Adenosine 5'-monophosphate	Nucleotide and derivates	5100000	4800000	3740000	1260000	2930000	5080000	6030000	6170000	7040000
pmb1096	118	91	2.47	117	[M+H]+	C00463	Indole	Indole derivatives	7870000	8110000	9120000	7600000	5690000	8720000	5850000	7900000	10500000
pmb1178	339.1	145.4	3.21	338.1	[M+H]+	-	O-Feruloyl 2-hydroxylcoumarin	Phenylpropanoids	829000	918000	943000	9	718000	1130000	9	9	9
pmb1240	503.2	311.1	3.74	502.2	[M+H]+	-	Phellodensin F	Others	128000	138000	175000	163000	198000	327000	9	132000	9
pmb1318	457.2	209.2	4.51	456.2	[M+H]+	-	8-Methyl-2-oxo-4-phenyl-2H-chromen-7-yl 4-(hexyloxy)benzoate	Organic acids and derivatives	3350000	3180000	2690000	1760000	2720000	2390000	2410000	3350000	3460000
pmb1562	351	146.9	7.75	350	[M+H]+	-	MAG (18:4) isomer3	Lipids	563000	548000	555000	1550000	425000	455000	275000	133000	378000
pmb1587	207.2	165.2	8.33	206.2	[M+H]+	-	"4-Hydroxy-3,5-diisopropylbenzaldehyde"	Organic acids and derivatives	1490000	1460000	1510000	1080000	654000	924000	1770000	2110000	1660000
pmb1605	353.3	261.4	8.55	352.3	[M+H]+	-	MAG (18:3) isomer3	Lipids	3430000	3140000	2920000	1570000	5270000	1170000	2270000	2280000	5110000
pmb1650	279.2	149.4	9.64	278.2	[M+H]+	-	"Octadeca-11E,13E,15Z-trienoic acid"	Lipids	5630000	5500000	5630000	9630000	9810000	10600000	1910000	2220000	2270000
pmb1652	149	121	9.64	148	[M+H]+	-	Phthalic anhydride	Others	19100000	18500000	18800000	32100000	38700000	38900000	6310000	7060000	7140000
pmb1656	353.1	335.1	9.85	352.1	[M+H]+	-	MAG (18:3) isomer4	Lipids	227000	297000	281000	583000	271000	302000	121000	144000	156000
pmb1754	184	125	0.78	183	[M+H]+	C00588	O-Phosphocholine	Alkaloids	5860000	5430000	6300000	17500000	5310000	8180000	1490000	2780000	2450000
pmb1912	474.2	327	2.42	473.2	[M+H]+	C00234	10-Formyl-THF	Organic acids and derivatives	12100000	12500000	11300000	5060000	8040000	8250000	13300000	15200000	15500000
pmb2222	319.1	283.7	6.82	318.1	[M+H]+	-	Phytocassane C	Terpene	175000	181000	202000	82900	9	184000	770000	430000	540000
pmb2228	538.1	184.4	6.87	537.1	[M+H]+	-	LysoPC 19:0	Lipids	1120000	1010000	1040000	660000	148000	243000	2040000	1370000	1560000
pmb2260	480.1	184.5	7.66	479.1	[M+H]+	-	LysoPC 15:1	Lipids	532000	475000	454000	1340000	322000	561000	283000	236000	282000
pmb2319	482.3	184.1	8.2	481.3	[M+H]+	-	LysoPC 15:0	Lipids	4680000	4690000	4670000	21600000	4330000	14600000	4780000	2950000	4300000
pmb2325	353.1	261.8	8.33	352.1	[M+H]+	-	MAG (18:3) isomer2	Lipids	627000	564000	503000	1100000	930000	166000	122000	277000	225000
pmb2363	357.2	265.3	8.69	356.2	[M+H]+	-	MAG (18:1) isomer1	Lipids	451000	455000	451000	445000	460000	363000	298000	198000	178000
pmb2388	524.1	184	8.84	523.1	[M+H]+	-	LysoPC 18:0 (2n isomer)	Lipids	36400000	34300000	37200000	20400000	7330000	8360000	67200000	37000000	65600000
pmb2406	510.1	184.4	9.29	509.1	[M+H]+	-	LysoPC 17:0	Lipids	2090000	1500000	1230000	13900000	534000	6070000	8230000	761000	4930000
pmb2444	353.2	261.3	10	352.2	[M+H]+	-	MAG (18:3) isomer1	Lipids	23700000	22000000	22100000	36800000	19900000	26900000	16300000	9270000	17100000
pmb2561	190.1	84	2.43	191.1	[M-H]-	C02712	N-Acetylmethionine	Amino acid and derivatives	28200	32000	33100	79700	27000	34700	20100	13400	20600	1
pmb2620	207.1	133.1	5.49	208.1	[M-H]-	-	"3,4-Dimethoxycinnamic acid"	Phenylpropanoids	82000	81300	79900	87800	91500	38200	76000	105000	68300
pmb2640	199	181	9.62	200	[M-H]-	C02679	Lauric acid (C12:0)	Lipids	329000	323000	316000	399000	417000	454000	304000	104000	272000
pmb2643	225	207	10	226	[M-H]-	C08322	Myristoleic acid (C14:1)	Lipids	31000	36000	44600	44600	22200	52600	44600	42600	40100
pmb2653	649.1	145	0.74	650.1	[M-H]-	-	D(+)-Melezitose O-rhamnoside	Carbohydrates	936000	974000	869000	503000	1100000	1710000	481000	818000	310000
pmb2654	460.1	117.9	0.74	461.1	[M-H]-	-	Anthranilate O-hexosyl-O-hexoside	Organic acids and derivatives	1570000	1570000	1460000	465000	1210000	2130000	810000	1120000	1200000
pmb2778	295	277.3	8.92	296	[M-H]-	-	"9,10-EODE"	Lipids	3830000	3790000	3880000	7990000	2720000	3770000	253000	151000	263000
pmb2786	293	275	8.37	294	[M-H]-	-	9-HOTrE	Lipids	5660000	5520000	5480000	17400000	4410000	6760000	357000	323000	811000
pmb2792	293	193.1	7.77	294	[M-H]-	-	13-HOTrE(r)	Lipids	174000	164000	156000	139000	315000	238000	76600	236000	73600
pmb2795	177	145	5.43	178	[M-H]-	-	4-Methoxycinnamic acid	Phenylpropanoids	45900	55100	45800	56000	50500	26700	56900	48600	24200
pmb2799	295	195.2	9.7	296	[M-H]-	-	"12,13-EODE"	Lipids	466000	485000	458000	1510000	246000	542000	87900	49600	77000
pmb2804	311.1	171.3	7.82	312.1	[M-H]-	C04717	13-HPODE	Lipids	54600000	54700000	54000000	168000000	26400000	50300000	3740000	1370000	1560000
pmb2826	147	87.1	0.92	148	[M-H]-	C00815	Citramalate	Organic acids and derivatives	482000	475000	455000	304000	345000	252000	568000	807000	630000
pmb2831	315.1	153.1	2.53	316.1	[M-H]-	-	Protocatechuic acid O-glucoside	Polyphenol	19600000	19500000	17600000	16100000	21700000	27000000	18300000	13100000	11200000
pmb2835	181.1	166	4.02	182.1	[M-H]-	-	Syringaldehyde	Phenylpropanoids	120000	135000	149000	106000	134000	138000	236000	192000	108000
pmb2850	329	314	5.68	330	[M-H]-	-	Tricin	Flavone	10200000	9460000	8700000	4250000	2400000	5020000	13500000	10600000	15700000
pmb2855	307	145	0.73	308	[M-H]-	-	L-Glutamine O-hexside	Amino acid and derivatives	2260000	2380000	2330000	206000	9	528000	3860000	4620000	3680000	1
pmb2871	315.1	153	1.9	316.1	[M-H]-	-	"2,5-dihydroxy benzoic acid O-hexside"	Organic acids and derivatives	49000000	60400000	59000000	94100000	66100000	72200000	25100000	34600000	20300000
pmb2873	214.1	134	3.69	215.1	[M-H]-	-	3-(2-Naphthyl)-D-alanine	Amino acid and derivatives	175000	162000	183000	222000	258000	61000	85500	120000	262000	1
pmb2922	565.1	323.1	1.12	566.1	[M-H]-	C00029	Uridine 5'-diphospho-D-glucose	Nucleotide and derivates	1160000	1070000	1050000	915000	1540000	676000	1010000	1340000	1090000
pmb2928	331	313.1	2.09	332	[M-H]-	-	Gallic acid O-Hexoside	Organic acids and derivatives	3330000	3150000	3270000	1830000	5000000	8300000	329000	704000	692000
pmb2938	353.1	100.9	2.91	354.1	[M-H]-	-	4-O-Caffeoyl quinic acid (criptochlorogenic acid)	Organic acids and derivatives	20300	27000	31200	20000	21300	23100	9	20700	37100
pmb2940	385.1	205	3.15	386.1	[M-H]-	-	1-O-beta-D-Glucopyranosyl sinapate	Phenylpropanoids	31800	40700	28500	9	80400	33100	19500	37900	21100
pmb2948	346.1	210.9	0.83	347.1	[M-H]-	C01367	Adenosine 3'-monophosphate	Nucleotide and derivates	25900	39900	27700	12500	23500	45500	19600	30500	47100
pmb2961	547.1	503.1	2.87	548.1	[M-H]-	-	Peonidin O-malonylhexoside	Anthocyanins	858000	885000	938000	677000	866000	867000	841000	905000	893000
pmb3013	519.1	314.2	4.28	520.1	[M-H]-	-	Isorhamnetin O-acetyl-hexoside	Flavonol	197000	180000	163000	46900	138000	103000	144000	190000	191000
pmb3046	491.1	315.1	4.21	492.1	[M-H]-	-	Tricin 7-O-hexoside	Flavone	115000	121000	138000	170000	234000	131000	69800	426000	116000
pmb3099	153	125	1.61	154	[M-H]-	C06608	Diethyl phosphate	Organic acids and derivatives	496000	498000	540000	518000	1030000	542000	521000	487000	423000
pmb3101	175.1	115	2.74	176.1	[M-H]-	C02504	2-Isopropylmalate	Organic acids and derivatives	3690000	4060000	3670000	2080000	2910000	2620000	5280000	5400000	3920000
pmb3110	167	108	3.29	168	[M-H]-	C06672	Vanillic acid	Phenylpropanoids	155000	163000	160000	324000	142000	191000	91800	9	96900
pmb3894	329.1	229.1	5.86	330.1	[M-H]-	-	Di-O-methylquercetin	Flavonol	23100000	21600000	20800000	87800000	9790000	15300000	8080000	3110000	4170000
pmb4777	337.1	161.1	4.36	338.1	[M-H]-	-	4-Hydroxy-7-methoxycoumarin-beta-rhamnoside	Phenylpropanoids	55900	42700	43600	9	19300	9	75600	70100	9
pmc0274	167.1	121.1	1.96	166.1	[M+H]+	C16614	6-Methylmercaptopurine	Nucleotide and derivates	4750000	5050000	4680000	10300000	3970000	7710000	1650	1450000	3970
pmc0281	400.2	136.1	2.05	399.2	[M+H]+	-	Adenosine O-ribose	Nucleotide and derivates	1120000	1220000	1200000	1350000	1820000	2100000	9	714000	9
pmc0304	384.1	252	2.19	383.1	[M+H]+	-	Succinyladenosine	Nucleotide and derivates	7650000	8540000	8420000	3750000	3940000	3770000	9	8730000	9
pmc0682	133.1	105.1	4.16	132.1	[M+H]+	-	4-Aminoindole	Indole derivatives	1270000	981000	1050000	991000	1620000	1270000	9	9	9
pmc0960	544.4	485.2	8.89	543.4	[M+H]+	-	LysoPC 20:4	Lipids	619000	688000	579000	640000	173000	338000	870000	428000	868000
pmd0023	266	134	1.88	267	[M-H]-	C00212	Adenosine	Nucleotide and derivates	96000	97100	99700	64400	53700	113000	169000	101000	131000
pmd0130	468.3	184	7.5	467.3	[M+H]+	-	LysoPC 14:0 (2n isomer)	Lipids	791000	657000	716000	1030000	192000	421000	1170000	863000	801000
pmd0132	496.3	184	8.57	495.3	[M+H]+	-	LysoPC 16:0 (2n isomer)	Lipids	685000	665000	604000	3190000	270000	1830000	1340000	522000	954000
pmd0136	524.4	184	9.69	523.4	[M+H]+	-	LysoPC 18:0	Lipids	7170000	7920000	7810000	97500000	1530000	63600000	41800000	5190000	22400000
pmd0144	550.4	184	9.81	549.4	[M+H]+	-	LysoPC 20:1 (2n isomer)	Lipids	5020000	6200000	6080000	15700000	3480000	10400000	7590000	3750000	4790000
pmd0145	550.4	184.1	9.9	549.4	[M+H]+	-	LysoPC 20:1	Lipids	5970000	6690000	6290000	18100000	3800000	11400000	7960000	4840000	5360000
pmd0160	452.3	255.2	8.55	453.3	[M-H]-	-	LysoPE 16:0 (2n isomer)	Lipids	56200000	56200000	53200000	309000000	17300000	163000000	129000000	31300000	135000000
pme0005	121	94	1.42	120.044	[M+H]+	C15587	Purine	Nucleotide and derivates	2230000	2440000	2130000	2560000	3240000	3600000	1070000	593000	416000
pme0006	116.1	70.1	0.79	115.063	[M+H]+	C00148	L-Proline	Amino acid and derivatives	32700000	35300000	32200000	93600000	49600000	65300000	6680000	8700000	15200000	1
pme0011	132	88	0.71	133.037	[M-H]-	C00049	L-Aspartic acid	Amino acid and derivatives	1940000	1980000	1930000	1560000	5530000	1780000	453000	1410000	1440000	1
pme0014	148.1	84	0.83	147.053	[M+H]+	C00025	L-Glutamic acid	Amino acid and derivatives	36600000	34700000	32700000	29100000	48300000	31700000	13200000	30600000	40100000	1
pme0018	130.1	84	1.24	131.095	[M-H]-	C00123	L-Leucine	Amino acid and derivatives	443000	428000	454000	1020000	394000	631000	159000	190000	278000	1
pme0020	164.1	103	1.97	165.079	[M-H]-	C00079	L-Phenylalanine	Amino acid and derivatives	12100000	12400000	12300000	29900000	11400000	23500000	3300000	3810000	4640000	1
pme0022	118	73.9	0.74	119.058	[M-H]-	C00188	L-Threonine	Amino acid and derivatives	286000	308000	294000	324000	168000	445000	252000	221000	362000	1
pme0026	147	84	0.68	146.106	[M+H]+	C00047	L-(+)-Lysine	Amino acid and derivatives	4480000	3000000	2300000	9710000	3240000	5790000	1360000	1740000	5940000	1
pme0037	156.1	110	0.68	155.07	[M+H]+	C00135	L-Histidine	Amino acid and derivatives	607000	660000	609000	1380000	832000	2000000	103000	114000	292000	1
pme0041	132	86	1.23	131.095	[M+H]+	C00407	L-Isoleucine	Amino acid and derivatives	7990000	7740000	6800000	10200000	6440000	11600000	3810000	3930000	5950000	1
pme0043	175	116	0.73	174.112	[M+H]+	C00062	L-(+)-Arginine	Amino acid and derivatives	5080000	4620000	4540000	9	9	6020000	553000	1370000	3200000	1
pme0050	203	116	2.47	204.09	[M-H]-	C00078	L-Tryptophan	Amino acid and derivatives	11200000	11900000	11100000	12900000	7510000	11200000	9540000	10600000	18700000	1
pme0056	145.1	101	2.63	146.058	[M-H]-	-	"2,3-dimethylsuccinic acid"	Amino acid and derivatives	231000	213000	243000	9	9	9	441000	254000	482000	1
pme0085	359.3	196.7	4.15	360.3	[M-H]-	C01850	Rosmarinic acid	Organic acids and derivatives	5710000	5280000	4980000	3090000	5100000	6230000	5380000	4540000	5590000
pme0100	491.4	292.5	5.17	492.4	[M-H]-	-	Salvianolicacid C	Organic acids and derivatives	553000	463000	413000	219000	468000	750000	535000	418000	169000
pme0108	126.1	109	1.13	125.059	[M+H]+	C02376	5-Methylcytosine	Nucleotide and derivates	622000	628000	506000	2070000	9	864000	72900	9	9
pme0121	187.2	145	1.05	188.116	[M-H]-	C02727	N6-Acetyl-L-lysine	Amino acid and derivatives	60300	60900	63500	112000	49500	83600	31200	34400	69600	1
pme0137	187.2	125	1.17	188.08	[M-H]-	-	Nα-Acetyl-L-glutamine	Amino acid and derivatives	61400	76800	83000	138000	76000	87200	53300	103000	125000	1
pme0170	217.1	158	1.12	216.122	[M+H]+	-	Nα-Acetyl-L-arginine	Amino acid and derivatives	212000	214000	155000	230000	181000	413000	63200	83500	128000	1
pme0183	152.1	135	0.85	151.049	[M+H]+	-	2-Hydroxy-6-aminopurine	Nucleotide and derivates	1240000	1260000	1240000	5440000	728000	1920000	100000	238000	282000
pme0191	189.1	86	1.92	188.116	[M+H]+	C02155	N-Glycyl-L-leucine	Amino acid and derivatives	5090000	5080000	4820000	22000000	1440000	7880000	9	9	9	1
pme0226	131.1	114	0.73	132.054	[M-H]-	C00152	L-Asparagine	Amino acid and derivatives	2470000	2460000	2390000	2990000	5770000	3750000	112000	847000	1050000	1
pme0233	188	144	2.71	189.043	[M-H]-	C01717	Kynurenic acid	Organic acids and derivatives	214000	203000	198000	9	9	9	362000	258000	368000
pme0240	121	77	4.53	122.037	[M-H]-	C00180	Benzoic acid	Organic acids and derivatives	969000	886000	893000	614000	341000	184000	348000	189000	519000
pme0243	131	87	1.9	132.042	[M-H]-	C00489	Glutaric acid	Organic acids and derivatives	849000	863000	823000	271000	816000	458000	1320000	742000	1080000
pme0245	145.1	101	2.63	146.058	[M-H]-	C06104	Adipic acid	Organic acids and derivatives	195000	95200	175000	9	75300	9	271000	277000	369000
pme0250	187.1	125	4.43	188.105	[M-H]-	C08261	Azelaic acid	Organic acids and derivatives	4590000	4830000	4760000	10300000	2070000	1970000	4640000	3120000	5490000
pme0253	174.1	86	3.5	173.105	[M+H]+	C02710	N-Acetyl-l-leucine	Amino acid and derivatives	105000	107000	96900	212000	65300	166000	47100	29500	54300	1
pme0258	113	70	1.19	112.027	[M+H]+	C00106	Uracil	Nucleotide and derivates	2590000	2090000	2610000	3960000	1420000	1850000	1960000	834000	990000
pme0264	243.1	127	2.08	242.09	[M+H]+	C00214	Thymidine	Nucleotide and derivates	1850000	1760000	1840000	6650000	1060000	2910000	9	93400	9
pme0274	132.1	69	1	131.095	[M+H]+	C02378	6-Aminocaproic acid	Organic acids and derivatives	11600000	13300000	12300000	21000000	11100000	23900000	6060000	6810000	10300000
pme0278	191.1	128	0.73	190.095	[M+H]+	C00666	"2,6-Diaminooimelic acid"	Amino acid and derivatives	697000	663000	714000	1600000	2460000	596000	135000	228000	191000	1
pme0285	146.1	87	0.77	145.085	[M+H]+	C01035	4-Guanidinobutyric acid	Organic acids and derivatives	21900000	20900000	21000000	13200000	12400000	17100000	27200000	18900000	25900000
pme0286	131.1	85	3.48	132.079	[M-H]-	-	2-Hydroxyisocaproic acid	Organic acids and derivatives	49400	44700	49000	38900	32700	76200	21900	8270	31700
pme0292	195.1	121	3.9	196.074	[M-H]-	-	"(3,4-Dimethoxyphenyl) acetic acid"	Organic acids and derivatives	156000	163000	126000	152000	105000	33300	272000	237000	81800
pme0295	146.1	86	1.59	145.074	[M+H]+	-	4-Acetamidobutyric acid	Organic acids and derivatives	10600000	11200000	10600000	16200000	5610000	12300000	19600000	8450000	4970000
pme0300	149.1	103	5.22	148.052	[M+H]+	C00423	trans-Cinnamate	Phenylpropanoids	2610000	2710000	2560000	3900000	2830000	8280000	976000	253000	300000
pme0303	179	135	3.16	180.042	[M-H]-	C01197	Caffeate	Phenylpropanoids	16500000	15600000	15200000	12800000	12400000	10300000	21500000	18100000	14500000
pme0305	193.1	134	4.03	194.058	[M-H]-	C01494	Ferulic acid	Phenylpropanoids	7330000	7300000	7460000	7570000	7500000	8770000	6880000	6690000	3790000
pme0395	153	92	4.2	152.047	[M+H]+	-	2-Methoxybenzoic acid	Organic acids and derivatives	413000	412000	351000	273000	696000	1070000	74700	9	9
pme0397	173.1	93	0.94	174.053	[M-H]-	C00493	Shikimic acid	Organic acids and derivatives	245000	282000	252000	96300	187000	270000	342000	355000	333000
pme0398	353.1	191	2.74	354.095	[M-H]-	C00852	Chlorogenic acid (3-O-Caffeoylquinic acid)	Organic acids and derivatives	86700	84700	78300	61100	86900	80100	58100	53900	74600
pme0413	151	136	3.97	152.047	[M-H]-	C00755	Vanillin	Organic acids and derivatives	3070000	3460000	3370000	4430000	4190000	5800000	1810000	1490000	2120000
pme0418	165.1	119	3.84	166.063	[M-H]-	C01744	3-(4-Hydroxyphenyl)propionic acid	Phenylpropanoids	71000	87200	81200	57500	84000	54200	81000	58800	95100
pme0422	193.1	134	4.03	194.058	[M-H]-	-	3-Hydroxy-4-methoxycinnamic acid	Phenylpropanoids	7190000	7360000	7630000	7500000	7690000	9070000	7080000	6690000	3850000
pme0486	117	73	1.32	118.027	[M-H]-	C02170	Methylmalonic acid	Organic acids and derivatives	24600000	26200000	26100000	21700000	31200000	44500000	13000000	11500000	9680000
pme0491	138	94	1.42	139	[M-H]-	C01020	6-hydroxynicotinic acid	Vitamins and derivatives	311000	322000	224000	9	373000	9	9	9	498000
pme0500	503.4	323	0.79	504.169	[M-H]-	-	D(+)-Melezitose	Carbohydrates	31100	29700	23600	29300	33000	69300	8020	10100	9
pme0516	179.2	87	0.74	180.063	[M-H]-	C00137	Inositol	Alcohols	355000	373000	357000	490000	420000	636000	250000	295000	342000
pme0519	341	119	0.78	342.116	[M-H]-	-	D-(+)-Sucrose	Carbohydrates	16400000	18700000	14900000	4970000	20200000	22100000	13200000	17900000	9830000
pme0534	195.2	74.9	0.7	196.058	[M-H]-	C00257	Gluconic acid	Others	23600000	25100000	25200000	16500000	15200000	26200000	25500000	36800000	16200000
pme0543	160.1	116	4.32	161.048	[M-H]-	-	Indole-5-carboxylic acid	Indole derivatives	32900	36000	38000	112000	17000	21500	24700	16200	20800
pme1002	138.1	103	1.2	137.084	[M+H]+	C00483	L-Tyramine	Amino acid and derivatives	16300000	15700000	13000000	19800000	24700000	25500000	7370000	4400000	3020000	1
pme1014	445.3	341.3	10.71	444.303	[M+H]+	C00828	Menaquinone (K2)	Vitamins and derivatives	77200000	75700000	69500000	6350000	24400000	6430000	2420000	19800000	2710000
pme1063	243.1	110	1.19	244.07	[M-H]-	C00299	Uridine	Nucleotide and derivates	1760000	2100000	1920000	7180000	1270000	912000	1110000	629000	1060000
pme1070	180.1	119.3	1.14	181.074	[M-H]-	C00082	L-(-)-Tyrosine	Amino acid and derivatives	2830000	2960000	2900000	5310000	3040000	4270000	650000	955000	1350000	1
pme1107	150	133	1.4	151.049	[M-H]-	C00242	Guanine	Nucleotide and derivates	528000	532000	484000	2030000	291000	457000	65600	40900	88800
pme1175	282.1	150	1.47	283.092	[M-H]-	C00387	Guanosine	Nucleotide and derivates	3740000	4030000	3800000	11200000	3030000	5510000	1070000	1070000	1040000
pme1181	266.1	150	1.69	267.097	[M-H]-	C00330	Deoxyguanosine	Nucleotide and derivates	849000	875000	839000	4070000	442000	1260000	9	9	9
pme1286	385	250	1.31	384.122	[M+H]+	C00021	S-(5'-Adenosy)-L-homocysteine	Amino acid and derivatives	584000	528000	508000	510000	321000	592000	384000	374000	1030000	1
pme1294	283	151	1.77	284.076	[M-H]-	C01762	Xanthosine	Nucleotide and derivates	1720000	1810000	1830000	3790000	1170000	2550000	1300000	1090000	822000
pme1378	282.1	149.6	2.31	281.112	[M+H]+	C02494	1-Methyladenosine	Nucleotide and derivates	95600	136000	128000	343000	75800	174000	9	9	52700
pme1383	170.1	134.1	1.11	169.074	[M+H]+	C00314	Pyridoxine	Vitamins and derivatives	12500000	13300000	13300000	20700000	17400000	10800000	9970000	6370000	10900000
pme1408	145.1	109	0.74	146.069	[M-H]-	C00064	L-Glutamine	Amino acid and derivatives	2040000	2090000	1860000	2770000	3720000	4280000	269000	425000	651000	1
pme1434	371.1	209	2.76	372.142	[M-H]-	C01533	Syringin	Phenylpropanoids	287000	343000	261000	382000	391000	326000	304000	205000	459000
pme1436	163	119	3.83	164.047	[M-H]-	C00811	p-Coumaric acid	Phenylpropanoids	20300000	21600000	21500000	18100000	23400000	18900000	22200000	16900000	24400000
pme1473	296	134	2.85	297.09	[M-H]-	C00170	5'-Deoxy-5'-(methylthio)adenosine	Nucleotide and derivates	210000	196000	208000	192000	200000	234000	175000	141000	268000
pme1637	179.1	146	3.86	180.079	[M-H]-	C00590	Coniferyl alcohol	Phenylpropanoids	49300	58600	46100	39700	77500	129000	28900	23200	15400
pme1640	371.1	267	11.63	370.105	[M+H]+	-	sesamolin	Phenylpropanoids	80200000	73700000	54200000	9	27100000	9	9	21500000	9
pme1691	147.1	87.2	0.77	146.118	[M+H]+	C08201	Acetylcholine	Alkaloids	941000	1030000	906000	665000	547000	855000	1250000	769000	1140000
pme1695	223.1	193	4.01	224.069	[M-H]-	C00482	Sinapic acid	Phenylpropanoids	30900	40900	37300	26500	33100	107000	30500	29900	34400
pme1709	138.1	78	3.69	137.048	[M+H]+	-	Nicotinic Acid Methyl Ester (Methyl Nicotinate)	Vitamins and derivatives	1670000	1630000	1520000	812000	1520000	942000	856000	2710000	915000
pme1711	117.1	59	2.09	118.063	[M-H]-	-	3-Hydroxy-3-methyl butyric acid	Organic acids and derivatives	724000	736000	760000	69500	89600	31700	1400000	1040000	1710000
pme1814	153	108	2.57	154.027	[M-H]-	C00628	"2,5-dihydroxybenzoic acid (Gentisic acid)"	Organic acids and derivatives	1030000	1000000	988000	2110000	1070000	1910000	324000	139000	533000
pme1824	153.1	109	2.55	154.027	[M-H]-	C00230	Protocatechuic acid	Polyphenol	4180000	4260000	4960000	10300000	4430000	7830000	3370000	2310000	1790000
pme1830	117	73	1.31	118.027	[M-H]-	C00042	Succinic acid	Organic acids and derivatives	25400000	25800000	26800000	21100000	32000000	44600000	13200000	11500000	9630000
pme1841	103	86	0.62	102.116	[M+H]+	C01672	"1,5-Diaminopentane"	Phenolamides	897000	785000	673000	630000	879000	1090000	559000	724000	814000
pme1936	114.1	86	0.57	113.059	[M+H]+	C00791	Creatinine	Organic acids and derivatives	428000	413000	374000	415000	379000	462000	458000	459000	410000
pme1944	183.1	69	0.79	182.079	[M+H]+	C00392	D-Mannitol	Alcohols	1410000	1280000	1130000	531000	787000	1340000	1300000	1430000	9
pme1988	90	44	0.78	89.048	[M+H]+	C00041	L-Alanine	Amino acid and derivatives	4380000	3330000	3270000	15900000	3060000	6880000	1640000	972000	2810000	1
pme2033	133	71	0.97	134.022	[M-H]-	C00497	L(-)-Malic acid	Organic acids and derivatives	11700000	10800000	10300000	12300000	5860000	1180000	16200000	12400000	9180000
pme2050	191	111	0.84	192.027	[M-H]-	C00158	Citric acid	Organic acids and derivatives	19300000	19700000	15500000	24800000	10100000	9	21900000	16900000	23300000
pme2167	157	111	1.25	156.017	[M+H]+	C00295	Orotic acid	Vitamins and derivatives	9350000	8280000	7430000	6720000	9850000	13200000	5180000	4820000	2510000
pme2237	181.1	101	0.75	182.079	[M-H]-	C01697	Dulcitol	Alcohols	1560000	1660000	1650000	45600	117000	43200	5460000	2130000	5070000
pme2241	129	85	1.65	130.027	[M-H]-	C02226	Citraconic acid	Organic acids and derivatives	606000	772000	699000	9	9	9	1990000	854000	1060000
pme2366	122.1	105	2.39	121.089	[M+H]+	C05332	Phenethylamine	Others	377000	410000	407000	666000	483000	636000	9	133000	9
pme2367	109	81	3.37	108.021	[M+H]+	C00472	Quinone	Quinones	3110000	3270000	2810000	3070000	2120000	1850000	3760000	2900000	2480000
pme2380	145	101	1.13	146.022	[M-H]-	-	A-Ketoglutaric acid	Organic acids and derivatives	5780000	4980000	5790000	4000000	5810000	9020000	9120000	6190000	3060000
pme2427	222.1	180	2.61	223.085	[M-H]-	-	N-Acetyl-L-tyrosine	Amino acid and derivatives	238000	246000	232000	717000	233000	447000	50800	42600	43100	1
pme2478	137.1	108.4	3.05	138.032	[M-H]-	C16700	Protocatechuic aldehyde	Polyphenol	9830000	9620000	9800000	12100000	9130000	7610000	9370000	9140000	7230000
pme2507	537.5	294.5	4.15	538.111	[M-H]-	C08745	Lithospermic acid	Organic acids and derivatives	237000	310000	322000	103000	321000	519000	233000	256000	190000
pme2550	173	137	0.75	174.016	[M-H]-	C00417	Cis-Aconitic acid	Organic acids and derivatives	71200	72700	72100	19100	36700	67600	92200	86400	65700
pme2569	219	202	1.13	218.09	[M+H]+	C03740	(5-L-Glutamyl)-L-amino acid	Amino acid and derivatives	21000000	20800000	19400000	9	12700000	10100000	23500000	30400000	23800000	1
pme2589	159.1	87	1.17	160.037	[M-H]-	C00322	Oxoadipic acid	Organic acids and derivatives	20700	21200	25100	14500	17800	22100	36900	28500	27400
pme2596	184.1	148	1.67	183.053	[M+H]+	C00847	4-Pyridoxic acid	Alkaloids	228000	231000	259000	106000	201000	252000	9	217000	9
pme2598	167.1	123	2.43	168.042	[M-H]-	-	"3,4-Dihydroxybenzeneacetic acid"	Organic acids and derivatives	10200000	10000000	9360000	20600000	9970000	14300000	5380000	3770000	7160000
pme2603	152	108	2.67	153.043	[M-H]-	C00632	3-Hydroxyanthranilic acid	Organic acids and derivatives	2540000	2330000	2070000	2550000	2200000	2470000	1910000	1370000	2610000
pme2651	742.1	620.1	1.22	743.075	[M-H]-	C00006	NADP	Nucleotide and derivates	180000	203000	153000	125000	218000	98100	172000	221000	326000
pme2670	121	92	3.69	122.037	[M-H]-	C00633	4-Hydroxybenzaldehyde	Organic acids and derivatives	2500000	2620000	2700000	2190000	2650000	2980000	1590000	2370000	2220000
pme2693	131	114	0.72	130.111	[M+H]+	C02714	N-Acetylputrescine	Phenolamides	381000	376000	388000	698000	493000	635000	182000	174000	177000
pme2706	153.2	109	2.64	154.027	[M-H]-	C00196	"2,3-Dihydroxybenzoic acid"	Organic acids and derivatives	4620000	4760000	4250000	10600000	4770000	8180000	2240000	1280000	1510000
pme2720	144.1	126	4.49	145.053	[M-H]-	C08493	Indole-3-carboxaldehyde	Indole derivatives	132000	133000	128000	346000	57400	40700	118000	120000	156000
pme2743	194.1	91	3.38	193.074	[M+H]+	C05598	N-Phenylacetylglycine	Amino acid and derivatives	208000	186000	215000	288000	171000	156000	308000	197000	196000	1
pme2758	162	144	0.78	163.129	[M-H]-	C03079	4-Hydroxy-L-glutamic acid	Amino acid and derivatives	124000	171000	101000	29300	36500	89100	374000	142000	77400	1
pme2786	219	160	3.23	218.106	[M+H]+	C00978	N-Acetyl-5-hydroxytryptamine	Alkaloids	208000	221000	166000	206000	100000	140000	178000	172000	258000
pme2810	247	160	3.61	248.116	[M-H]-	C05643	6-Hydroxymelatonin	Alkaloids	43100	40000	42000	49200	52200	9	42900	60400	14300
pme2827	239	223	6.74	240.245	[M-H]-	C00517	Palmitaldehyde	Lipids	52100000	45700000	47800000	14200000	11500000	4640000	1680000	7310000	2780000
pme2914	161	99	1.4	162.053	[M-H]-	C03761	"3-Hydroxy-3-methylpentane-1,5-dioic acid"	Amino acid and derivatives	5340000	5160000	5290000	1530000	3910000	5990000	6110000	4650000	8170000	1
pme2988	149.2	107.1	5.6	148.052	[M+H]+	C02274	"3,4-Dihydrocoumarin"	Phenylpropanoids	1690000	1700000	1740000	5400000	806000	1250000	643000	326000	356000
pme3011	104.1	68.8	0.77	103.063	[M+H]+	C00334	γ-aminobutyric acid	Organic acids and derivatives	22600000	21200000	21600000	38400000	16600000	30400000	18300000	11000000	17700000
pme3033	104	86	0.75	103.063	[M+H]+	C01026	"N,N-Dimethylglycine"	Amino acid and derivatives	12600000	11900000	11000000	21500000	9400000	16600000	10300000	6490000	9780000	1
pme3038	130	84	1.04	129.043	[M+H]+	C01879	5-oxoproline	Amino acid and derivatives	2340000	2710000	2250000	2470000	4710000	5170000	728000	623000	692000	1
pme3083	164	120	3.84	165.043	[M-H]-	-	2-(Formylamino)benzoic acid	Organic acids and derivatives	2020000	2250000	2300000	1930000	2420000	2000000	2270000	1850000	2530000
pme3096	118	74	1.32	119.022	[M-H]-	C00872	Aminomalonic acid	Organic acids and derivatives	9340000	9410000	9600000	7910000	11800000	16300000	4880000	3960000	3360000
pme3123	209	179	3.83	210.089	[M-H]-	C02325	Sinapyl alcohol	Phenylpropanoids	62500	74100	75500	136000	95000	9	38900	9	27800
pme3143	177	121	4.31	176.047	[M+H]+	-	6-Hydroxy-4-methylcoumarin	Phenylpropanoids	476000	395000	368000	239000	194000	171000	570000	574000	346000
pme3160	259	97	0.69	260.03	[M-H]-	C00092	D-Glucose 6-phosphate	Carbohydrates	7870000	8270000	8720000	6030000	10900000	6530000	7210000	8260000	12300000
pme3194	118	58	1.2	117.043	[M+H]+	-	N-acetylglycine	Amino acid and derivatives	4250000	3540000	3040000	366000	273000	301000	6320000	3830000	14000000	1
pme3207	141	59	0.69	142.027	[M-H]-	-	"trans,trans-Muconic acid"	Organic acids and derivatives	966000	1050000	921000	1740000	3010000	3160000	285000	435000	874000
pme3263	269	225	4.37	270.053	[M-H]-	C02495	2'-Hydroxydaidzein	Isoflavone	193000	223000	190000	210000	337000	451000	64800	90300	115000
pme3309	145.1	101	2.63	146.058	[M-H]-	-	2-Methylglutaric acid	Organic acids and derivatives	253000	240000	250000	9	9	9	417000	261000	9
pme3313	259	97	0.97	260.03	[M-H]-	C00085	D-Fructose 6-phosphate	Carbohydrates	2420000	2360000	2540000	1840000	2950000	1900000	1960000	2530000	3610000
pme3333	153.1	136.1	1.48	152.059	[M+H]+	-	"1,4-dihydro-1-Methyl-4-oxo-3-pyridinecarboxamide"	Alkaloids	2740000	2000000	2050000	5610000	1310000	2970000	1350000	514000	753000
pme3336	382	206	2.17	383.108	[M-H]-	-	N6-Succinyl Adenosine	Nucleotide and derivates	1220000	1180000	1120000	630000	489000	431000	1570000	1350000	3110000
pme3346	131.1	85	2.63	132.079	[M-H]-	-	5-hydroxyhexanoic acid	Organic acids and derivatives	407000	393000	398000	180000	230000	264000	509000	566000	353000
pme3388	189	144	0.68	188.127	[M+H]+	C01924	H-HomoArg-OH	Amino acid and derivatives	1850000	1480000	1550000	1580000	2460000	2460000	556000	1090000	1230000	1
pme3419	179	123	3.12	178.027	[M+H]+	C09263	"Esculetin (6,7-dihydroxycoumarin)"	Phenylpropanoids	3070000	2920000	3070000	3540000	4370000	5560000	1860000	1020000	2050000
pme3425	209.2	149.1	3.57	208.037	[M+H]+	C09265	"6-Methoxy-7,8-DihydroxyCoumarin"	Phenylpropanoids	481000	561000	431000	696000	490000	895000	9	388000	9
pme3443	207.1	192	4.43	208	[M-H]-	-	Sinapinaldehyde	Phenylpropanoids	449000	505000	491000	639000	478000	641000	513000	461000	307000
pme3456	149.1	131	4.12	148	[M+H]+	-	p-Coumaraldehyde	Phenylpropanoids	1290000	1440000	1420000	2760000	1970000	4100000	199000	169000	140000
pme3478	277.1	146	2.75	278.13	[M-H]-	C00831	Pantetheine	Vitamins and derivatives	51600	58200	75300	18000	39400	13000	72400	125000	50100
pme3502	429.1	267	4.54	430.126	[M-H]-	C10509	Formononetin 7-O-glucoside (Ononin)	Isoflavone	179000	139000	115000	68400	105000	56900	206000	340000	92200
pme3564	179	133	3.31	178.027	[M+H]+	C03093	Daphnetin	Phenylpropanoids	1840000	1970000	1920000	1780000	2570000	3130000	1070000	456000	1220000
pme3705	193.1	73	0.72	194.043	[M-H]-	C00191	D-glucoronic acid	Others	405000	328000	319000	438000	423000	478000	228000	246000	220000
pme3719	165.1	75	0.95	166.048	[M-H]-	-	D-Xylonic acid	Organic acids and derivatives	2220000	2910000	2300000	1960000	2350000	1600000	3580000	2150000	3260000
pme3967	312	180	2.23	311.123	[M+H]+	-	2-(dimethylamino)guanosine	Nucleotide and derivates	1540000	1880000	1840000	5720000	939000	2140000	9	660000	750000
pme3970	243	153	1.2	244.07	[M-H]-	C02067	β-Pseudouridine	Nucleotide and derivates	291000	294000	276000	1070000	213000	229000	129000	104000	143000
pmf0014	355.1	193	3.01	354.309	[M+H]+	C01527	Scopolin	Phenylpropanoids	417000	636000	521000	39800	9	75700	156000	177000	2830000
pmf0018	102.1	56	0.76	101.048	[M+H]+	-	1-Aminocyclopropanecarboxylic acid	Amino acid and derivatives	1910000	1540000	1630000	2480000	1930000	2730000	932000	839000	1410000	1
pmf0027	449.1	286.8	2.68	448.101	[M]+	C08647	Cyanidin 3-O-galactoside	Anthocyanins	186000	215000	167000	143000	341000	420000	77700	9	9
pmf0032	341.1	179	0.75	342.116	[M-H]-	-	Galactinol	Carbohydrates	29600000	27800000	26700000	7800000	43900000	35600000	19900000	33100000	18300000
pmf0035	259	97	0.78	260.03	[M-H]-	-	Glucose-1-phosphate	Carbohydrates	7810000	8350000	8540000	5550000	9800000	5970000	6170000	8550000	12200000
pmf0079	457.4	375.1	12.32	458.376	[M-H]-	C08980	Soyasapogenol B	Sterides	2130000	2160000	1960000	2060000	2100000	2120000	2000000	2080000	2110000
pmf0091	427.4	345	12.26	426.386	[M+H]+	-	"2,3-Oxidosqualene"	Sterides	287000	250000	261000	262000	254000	251000	288000	284000	273000
pmf0094	179.1	147.1	5.48	178.18	[M+H]+	-	Methyl p-coumarate	Phenylpropanoids	234000	265000	240000	242000	261000	9	310000	173000	139000
pmf0095	207.1	133.1	5.72	208.21	[M-H]-	-	Methyl ferulate	Phenylpropanoids	179000	176000	173000	180000	213000	89500	192000	222000	152000
pmf0098	177	145	5.53	178.18	[M-H]-	-	trans-4-Hydroxycinnamic acid Methyl Ester	Phenylpropanoids	81600	91200	87900	104000	104000	52400	110000	87600	55500
pmf0104	181	117	3.32	180.042	[M+H]+	C01481	Caffeic acid	Phenylpropanoids	12200000	13000000	11600000	8170000	9120000	9240000	17700000	15000000	10500000
pmf0132	141	123	1.96	140.011	[M+H]+	-	Coumalic acid	Organic acids and derivatives	98000	107000	110000	114000	240000	213000	9	9	9
pmf0141	121	76.9	4.58	122.073	[M-H]-	C05853	2-Phenylethanol	Others	1210000	1120000	1190000	615000	440000	257000	441000	330000	629000
pmf0174	157.2	157.2	7.72	158.281	[M-H]-	C01633	1-Decanol	Alcohols	29600000	31600000	29800000	19800000	46400000	18800000	27700000	25900000	30200000
pmf0175	157.2	157.2	7.84	158.281	[M-H]-	-	2-Decanol	Alcohols	29700000	30400000	30700000	19700000	44800000	19200000	26400000	24300000	28400000
pmf0178	207.1	135.1	5.47	208.074	[M-H]-	-	Ethyl caffeate	Organic acids and derivatives	49500	29400	54000	97000	52200	152000	9	9	9
pmf0217	259	78.9	0.79	304.1	[M-2Na+H]-	-	D-Glucose-6-phosphate disodium salt	Others	5740000	6010000	5580000	4240000	6840000	4080000	4860000	5210000	8300000
pmf0218	167	78.8	0.84	233.99	[M-3Na+2H]-	-	Phosphoenolpyruvate trisodium salt	Organic acids and derivatives	25600	26400	30800	18900	45000	27600	18200	21100	35800
pmf0220	259	97	0.8	303.994	[M-2Na+H]-	-	D-Fructose 6-phosphate-disodium salt	Carbohydrates	8520000	9160000	8890000	5840000	10400000	6930000	7530000	8640000	12500000
pmf0271	165	146.8	3.86	164.047	[M+H]+	C00811	(E)-p-coumaric acid	Phenylpropanoids	3180000	2630000	2430000	2630000	2390000	2460000	3630000	2400000	1560000
pmf0280	193	113.1	0.79	194.043	[M-H]-	C00333	D-Galacturonic acid	Organic acids and derivatives	518000	477000	443000	756000	631000	710000	273000	277000	362000
pmf0282	341.1	113	0.73	342.116	[M-H]-	C05402	Melibiose	Carbohydrates	7620000	7530000	6170000	1990000	9450000	9470000	4930000	7640000	4710000
pmf0285	179.1	91	4.64	178.063	[M+H]+	C02666	4-Hydroxy-3-methoxycinnamaldehyde	Phenylpropanoids	3470000	3600000	3390000	4960000	3220000	5290000	3690000	1950000	2710000
pmf0286	295.3	195.2	8.95	296.308	[M-H]-	C01389	Phytol	Terpene	9020000	9000000	8910000	21500000	6100000	10200000	1000000	650000	1120000
pmf0289	336.2	148	4.36	335.159	[M+H]+	C16427	Riboprine	Nucleotide and derivates	530000	446000	441000	314000	438000	291000	407000	486000	533000
pmf0291	96	68	0.85	95.0933	[M+H]+	-	4-Hydroxypyridine	Alkaloids	96800	122000	89700	67900	115000	138000	9	9	70000
pmf0293	269.3	209.2	12.27	270.292	[M-H]-	C01924	1-Octadecanol	Lipids	600000	606000	599000	554000	619000	580000	516000	573000	590000
pmf0298	109	81	3.23	110.037	[M-H]-	C00090	Pyrocatechol	Phenylpropanoids	45900	35400	28400	44500	49700	41500	44600	9	9
pmf0320	197.1	155	4.27	196.074	[M+H]+	C10664	Acetosyringone	Phenylpropanoids	190000	155000	142000	315000	196000	625000	9	9	9
pmf0336	160	116	4.39	161.048	[M-H]-	C19837	Indole-3-carboxylic acid	Alkaloids	47800	41500	42500	144000	11800	24400	24800	18700	36300
pmf0339	387.2	207	3.37	386.194	[M+H]+	-	Roseoside	Terpene	2090000	2420000	1870000	1670000	1670000	9890000	449000	394000	461000
pmf0348	187.1	97	4.43	188.141	[M-H]-	-	"2,6-Dimethyl-7-octene-2,3,6-triol"	Alcohols	584000	611000	570000	1290000	251000	248000	555000	418000	638000
pmf0388	221.1	206	4.38	222.126	[M-H]-	-	Dehydrovomifoliol	Alcohols	54100	73400	64700	9	9	9	116000	149000	93700
pmf0398	313.3	159.2	11.15	312.303	[M+H]+	C06425	Arachidic acid	Lipids	69200	51400	34100	262000	29600	99900	34400	18200	40500
pmf0399	309.3	227.3	10.72	310.287	[M-H]-	C16526	cis-Gondoic acid	Lipids	531000	950000	773000	174000	1150000	158000	455000	734000	559000
pmf0402	367.4	285.4	10.84	368.365	[M-H]-	C08320	Lignoceric acid	Lipids	36900	58200	42800	72100	30900	108000	169000	32600	182000
pmf0416	193.2	175	9	192.151	[M+H]+	C12286	α-Ionone	Others	1100000	945000	1260000	332000	695000	386000	549000	2200000	495000
pmf0419	285.1	121	2.65	286.105	[M-H]-	C01451	Salicin	Organic acids and derivatives	12800	14100	16300	9	19300	19800	9	9	10600
pmf0420	149	74.9	4.37	150.068	[M-H]-	C15513	Benzyl acetate	Organic acids and derivatives	129000	118000	134000	96600	76400	36800	9	35400	9
pmf0433	375.1	195.1	3.08	374.121	[M+H]+	C09800	Swertiamarin	Terpene	337000	409000	372000	304000	579000	177000	482000	592000	358000
pmf0440	163.1	91.1	6.04	162.068	[M+H]+	C10475	4-Methoxycinna Maldehyde	Phenylpropanoids	550000	677000	640000	706000	694000	911000	663000	584000	555000
pmf0470	132.1	73	0.79	131.058	[M+H]+	C03440	cis-4-Hydroxy-D-proline	Amino acid and derivatives	1390000	1050000	1190000	827000	770000	1670000	291000	1080000	587000	1
pmf0474	373.1	123	2.15	374.121	[M-H]-	C11673	Geniposidic acid	Terpene	101000	76500	46500	89600	118000	119000	9	71400	9
pmf0479	217.1	202	6.07	216.042	[M+H]+	C01864	8-Methoxypsoralen	Phenylpropanoids	163000	157000	140000	9	83700	97600	281000	258000	268000
pmf0485	503.2	179	0.8	504.169	[M-H]-	C00713	Panose	Carbohydrates	119000	75700	90900	68700	128000	177000	45500	57200	18500
pmf0505	473.4	409	9.27	472.355	[M+H]+	-	Maslinic acid	Terpene	2310000	1210000	1180000	14000000	749000	10900000	13200000	1200000	14500000
pmf0506	191.1	173.4	8.26	190.099	[M+H]+	C16987	Ligustilide	Others	131000	86800	121000	200000	205000	192000	9	9	34500
pmf0514	219.2	111.2	9.4	218.167	[M+H]+	C17090	alpha-Cyperone	Others	56400	57300	45400	25100	40500	9	9	50900	9
pmf0518	231.1	185.3	8.6	230.131	[M+H]+	C09387	Dehydrocostus lactone	Others	78600	125000	111000	60600	51400	37000	186000	132000	77500
pmf0541	287.1	155	4.87	288.1	[M-H]-	C17412	Shikonin	Quinones	302000	293000	302000	310000	274000	307000	437000	222000	397000
pmf0567	299.1	211	5.72	300.063	[M-H]-	C10534	Tectorigenin	Flavonoid	22600	22800	19800	28700	11300	14300	19900	17000	18100
pmf0578	191	111	1.18	192.027	[M-H]-	-	Citric acid monohydrate	Organic acids and derivatives	3460000	3100000	2890000	1440000	1480000	1270000	6110000	3590000	3440000
pmf0585	116.1	70	0.79	115.063	[M+H]+	C16435	Proline	Amino acid and derivatives	25600000	27400000	26600000	88600000	42000000	57500000	5320000	6470000	12500000	1
pmf0587	132	88	0.78	133.038	[M-H]-	C16433	Aspartic acid	Amino acid and derivatives	1840000	1690000	1600000	1230000	4540000	1420000	376000	1230000	1210000	1
pmf0590	148.1	84	0.81	147.053	[M+H]+	-	Glutamic acid	Amino acid and derivatives	15600000	16800000	15400000	18400000	25200000	12500000	8630000	14100000	24400000	1
pmf0591	149.2	102.8	5.44	148.16	[M+H]+	C10438	Cinnamic acid	Phenylpropanoids	2050000	2230000	1990000	2950000	2270000	6660000	787000	179000	210000
pmf0593	118.2	55.1	0.84	117.15	[M+H]+	C06417	D-(-)-Valine	Amino acid and derivatives	23800000	23600000	24700000	53600000	27500000	31500000	8610000	11000000	22400000	1
pmf0594	166.2	77	1.92	165.19	[M+H]+	C02265	D-(+)-Phenylalanine	Amino acid and derivatives	3080000	3100000	2790000	6240000	2440000	4870000	5020	866000	9	1
pmf0599	137.1	109	12.49	136.125	[M+H]+	C06306	(+)-alpha-Pinene	Terpene	817000	678000	655000	688000	866000	981000	681000	831000	959000
pmf0604	205.2	149	9.69	204.188	[M+H]+	C09629	β-Caryophyllene	Terpene	24900000	26200000	25100000	46500000	50700000	52900000	7710000	8500000	8780000
pmf0606	177	133.1	7.19	178.048	[M-H]-	-	Pectin (Technical Grade)	Others	501000	481000	486000	412000	977000	567000	463000	356000	418000
pmf0608	161	133.1	4.15	162.032	[M-H]-	C09315	Umbelliferone	Phenylpropanoids	1250000	1260000	1300000	813000	1220000	1500000	1470000	1260000	1160000
pmf0613	155.1	114	12.35	154.136	[M+H]+	C16772	α-Terpineol	Terpene	35700000	35400000	38100000	33000000	36900000	37900000	36300000	40900000	36200000

## Sheet: Table S4
Index	Compounds	Class	CK-1	CK-2	CK-3	SmMYB36-1	SmMYB36-2	SmMYB36-3	VIP	Fold_Change	Log2FC	Type
pma0461	14,15-Dehydrocrepenynic acid	Lipids	98600000	33800000	33100000	1100000	1690000	3000000	1.39457	0.0349849	-4.83712	down
pma0948	Hydroxyphenethylamine	Others	10500000	14200000	13700000	4130000	2360000	1810000	1.3658	0.216146	-2.20992	down
pma1751	Nicotinic acid-hexoside	Vitamins and derivatives	38500000	98400000	91700000	9	16500000	9	1.1254	0.0721786	-3.79229	down
pma3101	Nicotinate ribonucleoside	Vitamins and derivatives	10100000	4870000	4980000	1990000	3190000	2110000	1.25674	0.365414	-1.4524	down
pma3606	9-Hydroxy-(10E,12Z,15Z)-octadecatrienoic acid	Lipids	58800000	12500000	9330000	1150000	1000000	520000	1.33572	0.0331142	-4.91641	down
pma3649	5-Aminolevulinate	Organic acids and derivatives	744000	503000	1010000	282000	314000	483000	1.18615	0.478068	-1.06471	down
pma6270	sn-Glycero-3-phosphocholine	Alkaloids	57500	90400	101000	265000	106000	663000	1.06999	4.15428	2.0546	up
pma6561	Caffeic acid O-glucoside	Phenylpropanoids	2920000	3960000	5630000	1370000	1170000	796000	1.35576	0.266667	-1.90689	down
pmb0142	Caffeic aldehyde	Phenylpropanoids	2000000	1370000	2100000	178000	64000	156000	1.39006	0.0727605	-3.7807	down
pmb0247	p-Aminobenzoate	Organic acids and derivatives	546000	433000	719000	139000	293000	130000	1.30773	0.330978	-1.59519	down
pmb0423	Hydroxy-methoxycinnamate	Phenylpropanoids	481000	794000	1160000	199000	560000	213000	1.13299	0.399179	-1.32489	down
pmb0464	Aspartic acid di-O-glucoside	Amino acid and derivatives	917000	1550000	1050000	61100	80800	93000	1.43726	0.0667899	-3.90423	down
pmb0501	Agmatine	Phenolamides	627000	493000	576000	120000	138000	178000	1.42364	0.257075	-1.95974	down
pmb0550	Cyanidin 3-O-glucoside (Kuromanin)	Anthocyanins	397000	427000	892000	9	186000	9	1.12823	0.108402	-3.20554	down
pmb0565	Syringetin 3-O-hexoside	Flavonol	740000	700000	784000	219000	339000	195000	1.39659	0.338579	-1.56244	down
pmb0595	Isorhamnetin 5-O-hexoside	Flavonol	506000	633000	750000	397000	9	9	1.01934	0.210174	-2.25035	down
pmb0720	Tricin O-malonylhexoside	Flavone	2820000	5150000	5820000	9	2460000	9	1.09156	0.178391	-2.48688	down
pmb0771	N-Feruloyl tyramine	Phenolamides	1200000	991000	1750000	452000	287000	383000	1.36197	0.284699	-1.81249	down
pmb0848	LysoPC 16:1 (2n isomer)	Lipids	28200000	13300000	15000000	114000000	85700000	85200000	1.39722	5.04248	2.33413	up
pmb0856	LysoPE 18:1 (2n isomer)	Lipids	3800000	1260000	1560000	9040000	4660000	13000000	1.24457	4.03323	2.01194	up
pmb0859	LysoPC 18:1 (2n isomer)	Lipids	5720000	1850000	2190000	16800000	9420000	17200000	1.31014	4.44877	2.15341	up
pmb0863	LysoPC 16:2 (2n isomer)	Lipids	1940000	1160000	726000	11000000	11100000	9430000	1.40621	8.24098	3.04282	up
pmb0865	LysoPC 18:3 (2n isomer)	Lipids	2730000	1600000	983000	7080000	7100000	6240000	1.34596	3.8434	1.94238	up
pmb0873	LysoPC 18:2 (2n isomer)	Lipids	907000	640000	462000	2000000	1900000	1630000	1.35923	2.75261	1.4608	up
pmb0877	LysoPE 18:1	Lipids	7120000	2510000	3140000	17500000	8630000	23800000	1.24668	3.90995	1.96715	up
pmb0889	Punicic acid	Lipids	5460000	1570000	2480000	117000	65800	124000	1.3963	0.0322608	-4.95407	down
pmb0890	MAG (18:2)	Lipids	29900000	11500000	12400000	7690000	6160000	8260000	1.11055	0.410967	-1.28291	down
pmb0964	iP7G	Nucleotide and derivates	2340000	4340000	3250000	331000	638000	238000	1.39297	0.121551	-3.04037	down
pmb0981	Adenosine 5'-monophosphate	Nucleotide and derivates	1260000	2930000	5080000	6030000	6170000	7040000	1.04423	2.07551	1.05347	up
pmb1178	O-Feruloyl 2-hydroxylcoumarin	Phenylpropanoids	9	718000	1130000	9	9	9	1.03922	1.46103e-05	-16.0627	down
pmb1240	Phellodensin F	Others	163000	198000	327000	9	132000	9	1.09581	0.191887	-2.38167	down
pmb1587	4-Hydroxy-3,5-diisopropylbenzaldehyde	Organic acids and derivatives	1080000	654000	924000	1770000	2110000	1660000	1.32276	2.08427	1.05954	up
pmb1650	Octadeca-11E,13E,15Z-trienoic acid	Lipids	9630000	9810000	10600000	1910000	2220000	2270000	1.44797	0.213049	-2.23074	down
pmb1652	Phthalic anhydride	Others	32100000	38700000	38900000	6310000	7060000	7140000	1.44661	0.186964	-2.41916	down
pmb1656	MAG (18:3) isomer4	Lipids	583000	271000	302000	121000	144000	156000	1.27913	0.364187	-1.45725	down
pmb1754	O-Phosphocholine	Alkaloids	17500000	5310000	8180000	1490000	2780000	2450000	1.27396	0.216844	-2.20527	down
pmb1912	10-Formyl-THF	Organic acids and derivatives	5060000	8040000	8250000	13300000	15200000	15500000	1.3086	2.06089	1.04327	up
pmb2228	LysoPC 19:0	Lipids	660000	148000	243000	2040000	1370000	1560000	1.29764	4.72883	2.24148	up
pmb2260	LysoPC 15:1	Lipids	1340000	322000	561000	283000	236000	282000	1.01565	0.360324	-1.47263	down
pmb2319	LysoPC 15:0	Lipids	21600000	4330000	14600000	4780000	2950000	4300000	1.02139	0.296817	-1.75235	down
pmb2388	LysoPC 18:0 (2n isomer)	Lipids	20400000	7330000	8360000	67200000	37000000	65600000	1.3324	4.7049	2.23417	up
pmb2561	N-Acetylmethionine	Amino acid and derivatives	79700	27000	34700	20100	13400	20600	1.0968	0.382603	-1.38608	down
pmb2778	9,10-EODE	Lipids	7990000	2720000	3770000	253000	151000	263000	1.39809	0.0460635	-4.44023	down
pmb2786	9-HOTrE	Lipids	17400000	4410000	6760000	357000	323000	811000	1.36285	0.0521876	-4.26015	down
pmb2799	12,13-EODE	Lipids	1510000	246000	542000	87900	49600	77000	1.27114	0.093342	-3.42133	down
pmb2804	13-HPODE	Lipids	168000000	26400000	50300000	3740000	1370000	1560000	1.34479	0.0272579	-5.19718	down
pmb2826	Citramalate	Organic acids and derivatives	304000	345000	252000	568000	807000	630000	1.3568	2.22531	1.154	up
pmb2850	Tricin	Flavone	4250000	2400000	5020000	13500000	10600000	15700000	1.3502	3.41045	1.76996	up
pmb2871	2,5-dihydroxy benzoic acid O-hexside	Organic acids and derivatives	94100000	66100000	72200000	25100000	34600000	20300000	1.37323	0.344234	-1.53854	down
pmb2928	Gallic acid O-Hexoside	Organic acids and derivatives	1830000	5000000	8300000	329000	704000	692000	1.31769	0.114012	-3.13274	down
pmb3894	Di-O-methylquercetin	Flavonol	87800000	9790000	15300000	8080000	3110000	4170000	1.04859	0.136062	-2.87767	down
pmc0274	6-Methylmercaptopurine	Nucleotide and derivates	10300000	3970000	7710000	1650	1450000	3970	1.19252	0.0662247	-3.91649	down
pmc0281	Adenosine O-ribose	Nucleotide and derivates	1350000	1820000	2100000	9	714000	9	1.11235	0.135487	-2.88377	down
pmc0682	4-Aminoindole	Indole derivatives	991000	1620000	1270000	9	9	9	1.44825	6.95697e-06	-17.1331	down
pme0005	Purine	Nucleotide and derivates	2560000	3240000	3600000	1070000	593000	416000	1.34747	0.22117	-2.17677	down
pme0006	L-Proline	Amino acid and derivatives	93600000	49600000	65300000	6680000	8700000	15200000	1.38471	0.146667	-2.76939	down
pme0018	L-Leucine	Amino acid and derivatives	1020000	394000	631000	159000	190000	278000	1.26115	0.306601	-1.70556	down
pme0020	L-Phenylalanine	Amino acid and derivatives	29900000	11400000	23500000	3300000	3810000	4640000	1.35745	0.181327	-2.46333	down
pme0037	L-Histidine	Amino acid and derivatives	1380000	832000	2000000	103000	114000	292000	1.35552	0.120845	-3.04877	down
pme0041	L-Isoleucine	Amino acid and derivatives	10200000	6440000	11600000	3810000	3930000	5950000	1.22279	0.484773	-1.04462	down
pme0056	2,3-dimethylsuccinic acid	Amino acid and derivatives	9	9	9	441000	254000	482000	1.44899	43592.6	15.4118	up
pme0170	Nα-Acetyl-L-arginine	Amino acid and derivatives	230000	181000	413000	63200	83500	128000	1.26018	0.333374	-1.58479	down
pme0183	2-Hydroxy-6-aminopurine	Nucleotide and derivates	5440000	728000	1920000	100000	238000	282000	1.26565	0.0766568	-3.70544	down
pme0191	N-Glycyl-L-leucine	Amino acid and derivatives	22000000	1440000	7880000	9	9	9	1.43706	8.62069e-07	-20.1457	down
pme0226	L-Asparagine	Amino acid and derivatives	2990000	5770000	3750000	112000	847000	1050000	1.22392	0.160592	-2.63853	down
pme0233	Kynurenic acid	Organic acids and derivatives	9	9	9	362000	258000	368000	1.44904	36592.6	15.1593	up
pme0243	Glutaric acid	Organic acids and derivatives	271000	816000	458000	1320000	742000	1080000	1.07534	2.03366	1.02408	up
pme0245	Adipic acid	Organic acids and derivatives	9	75300	9	271000	277000	369000	1.12236	12.175	3.60586	up
pme0253	N-Acetyl-l-leucine	Amino acid and derivatives	212000	65300	166000	47100	29500	54300	1.16755	0.295285	-1.75982	down
pme0264	Thymidine	Nucleotide and derivates	6650000	1060000	2910000	9	93400	9	1.2367	0.00879642	-6.82887	down
pme0274	6-Aminocaproic acid	Organic acids and derivatives	21000000	11100000	23900000	6060000	6810000	10300000	1.20973	0.41375	-1.27317	down
pme0278	2,6-Diaminooimelic acid	Amino acid and derivatives	1600000	2460000	596000	135000	228000	191000	1.32456	0.118986	-3.07113	down
pme0286	2-Hydroxyisocaproic acid	Organic acids and derivatives	38900	32700	76200	21900	8270	31700	1.00108	0.418606	-1.25633	down
pme0300	trans-Cinnamate	Phenylpropanoids	3900000	2830000	8280000	976000	253000	300000	1.30771	0.101865	-3.29526	down
pme0395	2-Methoxybenzoic acid	Organic acids and derivatives	273000	696000	1070000	74700	9	9	1.12874	0.0366444	-4.77026	down
pme0413	Vanillin	Organic acids and derivatives	4430000	4190000	5800000	1810000	1490000	2120000	1.38744	0.375867	-1.41171	down
pme0486	Methylmalonic acid	Organic acids and derivatives	21700000	31200000	44500000	13000000	11500000	9680000	1.3287	0.350924	-1.51077	down
pme1002	L-Tyramine	Amino acid and derivatives	19800000	24700000	25500000	7370000	4400000	3020000	1.36445	0.211286	-2.24273	down
pme1070	L-(-)-Tyrosine	Amino acid and derivatives	5310000	3040000	4270000	650000	955000	1350000	1.36844	0.234152	-2.09448	down
pme1107	Guanine	Nucleotide and derivates	2030000	291000	457000	65600	40900	88800	1.26244	0.0703024	-3.83028	down
pme1175	Guanosine	Nucleotide and derivates	11200000	3030000	5510000	1070000	1070000	1040000	1.3155	0.161094	-2.63402	down
pme1181	Deoxyguanosine	Nucleotide and derivates	4070000	442000	1260000	9	9	9	1.43845	4.67775e-06	-17.7058	down
pme1294	Xanthosine	Nucleotide and derivates	3790000	1170000	2550000	1300000	1090000	822000	1.02311	0.427696	-1.22534	down
pme1378	1-Methyladenosine	Nucleotide and derivates	343000	75800	174000	9	9	52700	1.10739	0.0889305	-3.49118	down
pme1408	L-Glutamine	Amino acid and derivatives	2770000	3720000	4280000	269000	425000	651000	1.40919	0.124884	-3.00134	down
pme1637	Coniferyl alcohol	Phenylpropanoids	39700	77500	129000	28900	23200	15400	1.22637	0.274167	-1.86687	down
pme1711	3-Hydroxy-3-methyl butyric acid	Organic acids and derivatives	69500	89600	31700	1400000	1040000	1710000	1.42073	21.7505	4.44298	up
pme1814	2,5-dihydroxybenzoic acid (Gentisic acid)	Organic acids and derivatives	2110000	1070000	1910000	324000	139000	533000	1.27256	0.195678	-2.35345	down
pme1824	Protocatechuic acid	Polyphenol	10300000	4430000	7830000	3370000	2310000	1790000	1.24258	0.331117	-1.59459	down
pme1830	Succinic acid	Organic acids and derivatives	21100000	32000000	44600000	13200000	11500000	9630000	1.31731	0.351382	-1.50889	down
pme1988	L-Alanine	Amino acid and derivatives	15900000	3060000	6880000	1640000	972000	2810000	1.12212	0.20983	-2.25271	down
pme2167	Orotic acid	Vitamins and derivatives	6720000	9850000	13200000	5180000	4820000	2510000	1.19819	0.420222	-1.25078	down
pme2237	Dulcitol	Alcohols	45600	117000	43200	5460000	2130000	5070000	1.42361	61.516	5.94289	up
pme2241	Citraconic acid	Organic acids and derivatives	9	9	9	1990000	854000	1060000	1.44946	144593	17.1416	up
pme2366	Phenethylamine	Others	666000	483000	636000	9	133000	9	1.1554	0.0745199	-3.74623	down
pme2427	N-Acetyl-L-tyrosine	Amino acid and derivatives	717000	233000	447000	50800	42600	43100	1.38249	0.0977094	-3.35536	down
pme2596	4-Pyridoxic acid	Alkaloids	106000	201000	252000	9	217000	9	1.04242	0.388225	-1.36503	down
pme2598	3,4-Dihydroxybenzeneacetic acid	Organic acids and derivatives	20600000	9970000	14300000	5380000	3770000	7160000	1.24988	0.363495	-1.45999	down
pme2693	N-Acetylputrescine	Phenolamides	698000	493000	635000	182000	174000	177000	1.42489	0.291895	-1.77648	down
pme2706	2,3-Dihydroxybenzoic acid	Organic acids and derivatives	10600000	4770000	8180000	2240000	1280000	1510000	1.33984	0.213588	-2.2271	down
pme2758	4-Hydroxy-L-glutamic acid	Amino acid and derivatives	29300	36500	89100	374000	142000	77400	1.08317	3.83086	1.93767	up
pme2827	Palmitaldehyde	Lipids	14200000	11500000	4640000	1680000	7310000	2780000	1.01332	0.387937	-1.36611	down
pme2988	3,4-Dihydrocoumarin	Phenylpropanoids	5400000	806000	1250000	643000	326000	356000	1.07532	0.177709	-2.49241	down
pme3038	5-oxoproline	Amino acid and derivatives	2470000	4710000	5170000	728000	623000	692000	1.40104	0.165425	-2.59575	down
pme3096	Aminomalonic acid	Organic acids and derivatives	7910000	11800000	16300000	4880000	3960000	3360000	1.32383	0.338795	-1.56152	down
pme3143	6-Hydroxy-4-methylcoumarin	Phenylpropanoids	239000	194000	171000	570000	574000	346000	1.3324	2.46689	1.30269	up
pme3194	N-acetylglycine	Amino acid and derivatives	366000	273000	301000	6320000	3830000	14000000	1.41097	25.6915	4.68322	up
pme3207	trans,trans-Muconic acid	Organic acids and derivatives	1740000	3010000	3160000	285000	435000	874000	1.3333	0.201517	-2.31103	down
pme3263	2'-Hydroxydaidzein	Isoflavone	210000	337000	451000	64800	90300	115000	1.34561	0.270641	-1.88555	down
pme3309	2-Methylglutaric acid	Organic acids and derivatives	9	9	9	417000	261000	9	1.02752	25111.4	14.6161	up
pme3333	1,4-dihydro-1-Methyl-4-oxo-3-pyridinecarboxamide	Alkaloids	5610000	1310000	2970000	1350000	514000	753000	1.0966	0.264611	-1.91806	down
pme3336	N6-Succinyl Adenosine	Nucleotide and derivates	630000	489000	431000	1570000	1350000	3110000	1.33667	3.89032	1.95989	up
pme3346	5-hydroxyhexanoic acid	Organic acids and derivatives	180000	230000	264000	509000	566000	353000	1.29165	2.11869	1.08318	up
pme3388	H-HomoArg-OH	Amino acid and derivatives	1580000	2460000	2460000	556000	1090000	1230000	1.2288	0.442462	-1.17638	down
pme3419	Esculetin (6,7-dihydroxycoumarin)	Phenylpropanoids	3540000	4370000	5560000	1860000	1020000	2050000	1.28753	0.365999	-1.45009	down
pme3425	6-Methoxy-7,8-DihydroxyCoumarin	Phenylpropanoids	696000	490000	895000	9	388000	9	1.09469	0.186457	-2.42308	down
pme3456	p-Coumaraldehyde	Phenylpropanoids	2760000	1970000	4100000	199000	169000	140000	1.42812	0.0575311	-4.11951	down
pme3478	Pantetheine	Vitamins and derivatives	18000	39400	13000	72400	125000	50100	1.20446	3.51562	1.81378	up
pme3502	Formononetin 7-O-glucoside (Ononin)	Isoflavone	68400	105000	56900	206000	340000	92200	1.05774	2.77117	1.47049	up
pme3564	Daphnetin	Phenylpropanoids	1780000	2570000	3130000	1070000	456000	1220000	1.1929	0.367112	-1.44571	down
pme3970	β-Pseudouridine	Nucleotide and derivates	1070000	213000	229000	129000	104000	143000	1.02012	0.248677	-2.00765	down
pmf0018	1-Aminocyclopropanecarboxylic acid	Amino acid and derivatives	2480000	1930000	2730000	932000	839000	1410000	1.31431	0.445518	-1.16644	down
pmf0027	Cyanidin 3-O-galactoside	Anthocyanins	143000	341000	420000	77700	9	9	1.08147	0.0859712	-3.54	down
pmf0132	Coumalic acid	Organic acids and derivatives	114000	240000	213000	9	9	9	1.44768	4.7619e-05	-14.3581	down
pmf0178	Ethyl caffeate	Organic acids and derivatives	97000	52200	152000	9	9	9	1.4456	8.96414e-05	-13.4455	down
pmf0280	D-Galacturonic acid	Organic acids and derivatives	756000	631000	710000	273000	277000	362000	1.40419	0.434907	-1.20122	down
pmf0286	Phytol	Terpene	21500000	6100000	10200000	1000000	650000	1120000	1.3696	0.0732804	-3.77043	down
pmf0291	4-Hydroxypyridine	Alkaloids	67900	115000	138000	9	9	70000	1.05732	0.218193	-2.19633	down
pmf0320	Acetosyringone	Phenylpropanoids	315000	196000	625000	9	9	9	1.44615	2.37676e-05	-15.3606	down
pmf0339	Roseoside	Terpene	1670000	1670000	9890000	449000	394000	461000	1.24298	0.0985639	-3.3428	down
pmf0388	Dehydrovomifoliol	Alcohols	9	9	9	116000	149000	93700	1.44694	13285.2	13.6975	up
pmf0420	Benzyl acetate	Organic acids and derivatives	96600	76400	36800	9	35400	9	1.10448	0.168818	-2.56646	down
pmf0474	Geniposidic acid	Terpene	89600	118000	119000	9	71400	9	1.09154	0.218671	-2.19317	down
pmf0485	Panose	Carbohydrates	68700	128000	177000	45500	57200	18500	1.16381	0.324324	-1.62449	down
pmf0506	Ligustilide	Others	200000	205000	192000	9	9	34500	1.1558	0.0578191	-4.11231	down
pmf0518	Dehydrocostus lactone	Others	60600	51400	37000	186000	132000	77500	1.24475	2.65436	1.40837	up
pmf0578	Citric acid monohydrate	Organic acids and derivatives	1440000	1480000	1270000	6110000	3590000	3440000	1.38685	3.13604	1.64894	up
pmf0585	Proline	Amino acid and derivatives	88600000	42000000	57500000	5320000	6470000	12500000	1.37784	0.129133	-2.95307	down
pmf0591	Cinnamic acid	Phenylpropanoids	2950000	2270000	6660000	787000	179000	210000	1.29669	0.0989899	-3.33657	down
pmf0593	D-(-)-Valine	Amino acid and derivatives	53600000	27500000	31500000	8610000	11000000	22400000	1.1973	0.373091	-1.4224	down
pmf0594	D-(+)-Phenylalanine	Amino acid and derivatives	6240000	2440000	4870000	5020	866000	9	1.07336	0.0642826	-3.95943	down
pmf0604	β-Caryophyllene	Terpene	46500000	50700000	52900000	7710000	8500000	8780000	1.44859	0.166489	-2.5865	down

## Sheet: Table S5
ID	CK	SmMYB36	log2FoldChange	pvalue	FDR	regulated	Name	Chrom	Start	End	Strand	Length	Type	GO	KEGG	KOG	NR	SwissProt	TrEMBL
SMil_00000006|size388307-processed-gene-0.10	12	315	4.655	2.60698e-05	0.000820153	up	SMil_00000006|size388307-processed-gene-0.10	scaffold1|size388307	121624	122187	+	564	protein_coding	GO:0005634,nucleus; GO:0003700,DNA binding transcription factor activity; GO:0043565,sequence-specific DNA binding; GO:0044212,transcription regulatory region DNA binding; GO:0050832,defense response to fungus; GO:0009873,ethylene-activated signaling pathway; GO:0019760,glucosinolate metabolic process; GO:0006351,transcription, DNA-templated	K09286: EREBP; EREBP-like factor	At5g52020	ref|XP_011076239.2|	ERF25_ARATH,RecName: Full=Ethylene-responsive transcription factor ERF025;	A0A2G9I9Z7_9LAMI,SubName: Full=Uncharacterized protein {ECO:0000313|EMBL:PIN26577.1};
SMil_00000024|size388307-processed-gene-0.35	116	37	-1.661	0.00260388	0.0286329	down	SMil_00000024|size388307-processed-gene-0.35	scaffold1|size388307	291601	292017	+	417	protein_coding	GO:0005886,plasma membrane; GO:0043531,ADP binding; GO:0005524,ATP binding; GO:0006952,defense response; GO:0007165,signal transduction	K19613: SHOC2, SUR8; leucine-rich repeat protein SHOC2	At5g35450	gb|PIN11563.1|	RP8L3_ARATH,RecName: Full=Disease resistance RPP8-like protein 3;	A0A2G9H238_9LAMI,SubName: Full=Uncharacterized protein {ECO:0000313|EMBL:PIN11563.1};
SMil_00000049|size323791-processed-gene-0.51	2288	704	-1.699	0.00123311	0.0164779	down	SMil_00000049|size323791-processed-gene-0.51	scaffold98|size323791	47208	49426	-	2219	protein_coding	GO:0005829,cytosol; GO:0004126,cytidine deaminase activity; GO:0047844,deoxycytidine deaminase activity; GO:0042803,protein homodimerization activity; GO:0008270,zinc ion binding; GO:0006216,cytidine catabolic process; GO:0009972,cytidine deamination	--	At2g19570	gb|PIN25134.1|	CDA1_ARATH,RecName: Full=Cytidine deaminase 1; Short=At-CDA1; EC=3.5.4.5;	A0A2G9I5W3_9LAMI,SubName: Full=Cytidine deaminase {ECO:0000313|EMBL:PIN25134.1}; EC=3.5.4.5 {ECO:0000313|EMBL:PIN25134.1};
SMil_00000065|size323791-augustus-gene-0.89	539	1142	1.082	0.000605914	0.00956295	up	SMil_00000065|size323791-augustus-gene-0.89	scaffold98|size323791	201458	203527	+	2070	protein_coding	GO:0005576,extracellular region; GO:0016787,hydrolase activity	K01061: E3.1.1.45; carboxymethylenebutenolidase [EC:3.1.1.45]	At3g23600	gb|ABR92334.1|	E134_MAIZE,RecName: Full=Endo-1,3;1,4-beta-D-glucanase; EC=3.2.1.-; Flags: Precursor;	A6ZI65_SALMI,SubName: Full=Putative dienelactone hydrolase family protein {ECO:0000313|EMBL:ABR92334.1};
SMil_00000084|size312821-processed-gene-0.12	6457	17990	1.479	0.00054369	0.00879521	up	SMil_00000084|size312821-processed-gene-0.12	scaffold31|size312821	126658	127368	+	711	protein_coding	GO:0005634,nucleus; GO:0003700,DNA binding transcription factor activity; GO:0046872,metal ion binding; GO:0043565,sequence-specific DNA binding; GO:0035264,multicellular organism growth; GO:0045892,negative regulation of transcription, DNA-templated; GO:0010117,photoprotection; GO:0015979,photosynthesis; GO:0009737,response to abscisic acid; GO:0010200,response to chitin; GO:0009409,response to …	--	At1g27730	ref|XP_011074364.1|	ZAT10_ARATH,RecName: Full=Zinc finger protein ZAT10; AltName: Full=Salt-tolerance zinc finger;	A0A2G9H4F9_9LAMI,SubName: Full=Uncharacterized protein {ECO:0000313|EMBL:PIN12402.1};
SMil_00000085|size312821-augustus-gene-0.69	236	76	-1.629	0.00295845	0.031356	down	SMil_00000085|size312821-augustus-gene-0.69	scaffold31|size312821	135686	136462	+	777	protein_coding	--	--	At3g49940	ref|XP_011074366.2|	LBD38_ARATH,RecName: Full=LOB domain-containing protein 38; AltName: Full=ASYMMETRIC LEAVES 2-like protein 40; Short=AS2-like protein 40;	A0A2G9HX53_9LAMI,SubName: Full=Uncharacterized protein {ECO:0000313|EMBL:PIN22092.1};
SMil_00000108|size307765-augustus-gene-0.83	153	25	-2.605	0.00274302	0.0297049	down	SMil_00000108|size307765-augustus-gene-0.83	scaffold51|size307765	72397	77845	+	5449	protein_coding	--	--	--	--	--	--
SMil_00000109|size307765-augustus-gene-0.84	140	12	-3.549	0.00147336	0.0188943	down	SMil_00000109|size307765-augustus-gene-0.84	scaffold51|size307765	77917	83147	+	5231	protein_coding	GO:0031225,anchored component of membrane; GO:0046658,anchored component of plasma membrane; GO:0005576,extracellular region; GO:0009505,plant-type cell wall; GO:0004650,polygalacturonase activity; GO:0005975,carbohydrate metabolic process; GO:0071555,cell wall organization	--	At1g56710	ref|XP_020547959.1|	PGLR3_ARATH,RecName: Full=Probable polygalacturonase At3g15720; Short=PG; EC=3.2.1.15; AltName: Full=Pectinase At3g15720; Flags: Precursor;	A0A022Q338_ERYGU,SubName: Full=Uncharacterized protein {ECO:0000313|EMBL:EYU21628.1}; Flags: Fragment;
SMil_00000110|size307765-augustus-gene-0.93	349	77	-2.175	0.00109138	0.0152003	down	SMil_00000110|size307765-augustus-gene-0.93	scaffold51|size307765	82707	84819	-	2113	protein_coding	GO:0010287,plastoglobule	--	At1g52590	ref|XP_012856633.1|	Y1259_ARATH,RecName: Full=DCC family protein At1g52590, chloroplastic; Flags: Precursor;	A0A022Q0S4_ERYGU,SubName: Full=Uncharacterized protein {ECO:0000313|EMBL:EYU21626.1};
SMil_00000115|size307765-processed-gene-0.51	1024	230	-2.15	1.13364e-05	0.000414879	down	SMil_00000115|size307765-processed-gene-0.51	scaffold51|size307765	123594	123908	-	315	protein_coding	GO:0016021,integral component of membrane; GO:0006865,amino acid transport; GO:0080143,regulation of amino acid export	--	At4g25760	ref|XP_012856080.1|	GDU2_ARATH,RecName: Full=Protein GLUTAMINE DUMPER 2;	A0A022RUR6_ERYGU,SubName: Full=Uncharacterized protein {ECO:0000313|EMBL:EYU44262.1}; Flags: Fragment;
SMil_00000121|size307765-augustus-gene-0.89	2019	103	-4.296	4.72796e-06	0.0002068	down	SMil_00000121|size307765-augustus-gene-0.89	scaffold51|size307765	188156	193525	+	5370	protein_coding	GO:0005783,endoplasmic reticulum; GO:0005524,ATP binding; GO:0102391,decanoate-CoA ligase activity; GO:0004467,long-chain fatty acid-CoA ligase activity; GO:0031957,very long-chain fatty acid-CoA ligase activity; GO:0010143,cutin biosynthetic process; GO:0006631,fatty acid metabolic process; GO:0010025,wax biosynthetic process	--	At2g47240	gb|AJQ20635.1|	LACS1_ARATH,RecName: Full=Long chain acyl-CoA synthetase 1; EC=6.2.1.3; AltName: Full=Protein ECERIFERUM 8;	A0A0G2SJE2_SALMI,SubName: Full=Long-Chain Acyl-CoA Synthetase {ECO:0000313|EMBL:AJQ20635.1};
SMil_00000135|size306341-augustus-gene-0.65	92	199	1.11	0.00230173	0.0261664	up	SMil_00000135|size306341-augustus-gene-0.65	scaffold241|size306341	98155	106246	+	8092	protein_coding	GO:0016021,integral component of membrane; GO:0000325,plant-type vacuole; GO:0005774,vacuolar membrane; GO:0005773,vacuole; GO:0005524,ATP binding; GO:0042626,ATPase activity, coupled to transmembrane movement of substances; GO:0008281,sulfonylurea receptor activity; GO:0008559,xenobiotic transmembrane transporting ATPase activity; GO:1901527,abscisic acid-activated signaling pathway involved in …	--	At1g04120	ref|XP_011083071.1|	AB5C_ARATH,RecName: Full=ABC transporter C family member 5; Short=ABC transporter ABCC.5; Short=AtABCC5; EC=3.6.3.44; AltName: Full=ATP-energized glutathione S-conjugate pump 5; AltName: Full=Glutathione S-conjugate-transporting ATPase 5; AltName: Full=Multidrug resistance-associated protein 5;	A0A2G9G367_9LAMI,SubName: Full=Multidrug resistance-associated protein/mitoxantrone resistance protein, ABC superfamily {ECO:0000313|EMBL:PIM99753.1}; EC=3.6.3.44 {ECO:0000313|EMBL:PIM99753.1};
SMil_00000139|size306341-augustus-gene-0.77	474	1155	1.285	0.000519447	0.00851834	up	SMil_00000139|size306341-augustus-gene-0.77	scaffold241|size306341	121365	124626	-	3262	protein_coding	GO:0005829,cytosol; GO:0005739,mitochondrion; GO:0050334,thiaminase activity; GO:0042131,thiamine phosphate phosphatase activity; GO:0009228,thiamine biosynthetic process	--	At5g32470	ref|XP_020550463.1|	TENAC_ARATH,RecName: Full=Bifunctional TH2 protein, mitochondrial {ECO:0000303|PubMed:27677881}; AltName: Full=THIAMINE REQUIRING 2 {ECO:0000303|PubMed:27677881}; Includes: RecName: Full=Thiamine phosphate phosphatase {ECO:0000303|PubMed:27677881}; EC=3.1.3.100 {ECO:0000269|PubMed:27677881}; Includes: RecName: Full=Aminopyrimidine aminohydrolase {ECO:0000303|PubMed:25014715}; EC=3.5.99.2 {ECO:000…	A0A1U7YW22_NICSY,SubName: Full=uncharacterized protein LOC104248763 isoform X2 {ECO:0000313|RefSeq:XP_009803379.1};
SMil_00000165|size281859-processed-gene-0.32	38	1	-5.928	0.00117048	0.0158914	down	SMil_00000165|size281859-processed-gene-0.32	scaffold10|size281859	56809	57435	-	627	protein_coding	GO:0000786,nucleosome; GO:0005634,nucleus; GO:0003677,DNA binding; GO:0046982,protein heterodimerization activity	--	At1g08170_2	ref|XP_012838320.1|	H2B2_ARATH,RecName: Full=Histone H2B.2; AltName: Full=HTB8;	A0A022R8Q6_ERYGU,SubName: Full=Uncharacterized protein {ECO:0000313|EMBL:EYU36118.1};
SMil_00000170|size281859-processed-gene-0.8	82	13	-2.673	4.47772e-06	0.000197322	down	SMil_00000170|size281859-processed-gene-0.8	scaffold10|size281859	121514	122821	+	1308	protein_coding	GO:0050734,hydroxycinnamoyltransferase activity	K13065: E2.3.1.133, HCT; shikimate O-hydroxycinnamoyltransferase [EC:2.3.1.133]	At5g48930	ref|XP_012838578.1|	AHT1_ORYSJ,RecName: Full=Agmatine hydroxycinnamoyltransferase 1 {ECO:0000303|PubMed:27354554}; Short=OsAHT1 {ECO:0000303|PubMed:27354554}; EC=2.3.1.- {ECO:0000305}; AltName: Full=Agmatine hydroxycinnamoyl transferase {ECO:0000303|PubMed:24908251};	A0A022RAI2_ERYGU,SubName: Full=Uncharacterized protein {ECO:0000313|EMBL:EYU36999.1};
SMil_00000175|size281859-augustus-gene-0.68	271	616	1.181	0.00187017	0.0225918	up	SMil_00000175|size281859-augustus-gene-0.68	scaffold10|size281859	152923	154480	-	1558	protein_coding	GO:0005576,extracellular region; GO:0016788,hydrolase activity, acting on ester bonds; GO:0016042,lipid catabolic process	K00679: E2.3.1.158; phospholipid:diacylglycerol acyltransferase [EC:2.3.1.158]	At5g22810	ref|XP_011089987.2|	GDL78_ARATH,RecName: Full=GDSL esterase/lipase At5g22810; EC=3.1.1.-; AltName: Full=Extracellular lipase At5g22810; Flags: Precursor;	A0A1U7XYU7_NICSY,SubName: Full=GDSL esterase/lipase At5g22810 {ECO:0000313|RefSeq:XP_009796088.1};
SMil_00000188|size281762-augustus-gene-0.67	137	41	-1.729	0.00449192	0.041639	down	SMil_00000188|size281762-augustus-gene-0.67	scaffold23|size281762	703	4406	-	3704	protein_coding	GO:0016459,myosin complex; GO:0003779,actin binding; GO:0005524,ATP binding; GO:0005516,calmodulin binding; GO:0003774,motor activity; GO:0030048,actin filament-based movement	--	At1g04600	gb|PIN14470.1|	MYO7_ARATH,RecName: Full=Myosin-7; AltName: Full=Myosin XI A; Short=AtXIA;	A0A2G9HAZ0_9LAMI,SubName: Full=Myosin class V heavy chain {ECO:0000313|EMBL:PIN14470.1}; EC=3.6.4.1 {ECO:0000313|EMBL:PIN14470.1};
SMil_00000210|size278754-processed-gene-0.29	594	18	-5.047	7.12478e-07	4.49491e-05	down	SMil_00000210|size278754-processed-gene-0.29	scaffold119|size278754	44654	46384	-	1731	protein_coding	--	--	--	ref|XP_011101230.1|	--	A0A2G9GY13_9LAMI,SubName: Full=Uncharacterized protein {ECO:0000313|EMBL:PIN10176.1};
SMil_00000214|size278754-processed-gene-0.31	573	1652	1.526	3.99374e-07	2.69285e-05	up	SMil_00000214|size278754-processed-gene-0.31	scaffold119|size278754	60596	65352	-	4757	protein_coding	GO:0010330,cellulose synthase complex; GO:0005794,Golgi apparatus; GO:0005887,integral component of plasma membrane; GO:0016020,membrane; GO:0005886,plasma membrane; GO:0016760,cellulose synthase (UDP-forming) activity; GO:0016759,cellulose synthase activity; GO:0046872,metal ion binding; GO:0071555,cell wall organization; GO:0030244,cellulose biosynthetic process; GO:0043622,cortical microtubule…	K10999: CESA; cellulose synthase A [EC:2.4.1.12]	At5g64740	ref|XP_011074751.1|	CESA6_ARATH,RecName: Full=Cellulose synthase A catalytic subunit 6 [UDP-forming]; Short=AtCesA6; EC=2.4.1.12; AltName: Full=AraxCelA; AltName: Full=Isoxaben-resistant protein 2; AltName: Full=Protein PROCUSTE 1; AltName: Full=Protein QUILL;	A0A022PP77_ERYGU,RecName: Full=Cellulose synthase {ECO:0000256|RuleBase:RU361116}; EC=2.4.1.12 {ECO:0000256|RuleBase:RU361116};
SMil_00000227|size278754-processed-gene-0.49	369	125	-1.562	1.49022e-05	0.000521068	down	SMil_00000227|size278754-processed-gene-0.49	scaffold119|size278754	238997	244872	-	5876	protein_coding	GO:0008352,katanin complex; GO:0005874,microtubule; GO:0005634,nucleus; GO:0005524,ATP binding; GO:0008017,microtubule binding; GO:0008568,microtubule-severing ATPase activity; GO:0043622,cortical microtubule organization; GO:0000226,microtubule cytoskeleton organization; GO:0009825,multidimensional cell growth; GO:0009832,plant-type cell wall biogenesis; GO:0010091,trichome branching	--	At1g64110	ref|XP_011076079.1|	KTNA1_ARATH,RecName: Full=Katanin p60 ATPase-containing subunit A1 {ECO:0000255|HAMAP-Rule:MF_03023}; Short=Katanin p60 subunit A1 {ECO:0000255|HAMAP-Rule:MF_03023}; EC=3.6.4.3 {ECO:0000255|HAMAP-Rule:MF_03023}; AltName: Full=CAD ATPase; AltName: Full=Katanin-1; Short=Atp60; AltName: Full=Protein BOTERO 1; AltName: Full=Protein ECTOPIC ROOT HAIR 3; AltName: Full=Protein FAT ROOT; AltName: Full=Pr…	A0A2G9HVY2_9LAMI,SubName: Full=AAA+-type ATPase {ECO:0000313|EMBL:PIN21674.1}; EC=3.6.1.3 {ECO:0000313|EMBL:PIN21674.1};
SMil_00000228|size274561-processed-gene-0.44	42	8	-2.355	0.000595266	0.00943338	down	SMil_00000228|size274561-processed-gene-0.44	scaffold154|size274561	27034	30197	-	3164	protein_coding	--	--	--	--	--	--
SMil_00000266|size258582-processed-gene-0.7	130	11	-3.546	3.05598e-06	0.000148581	down	SMil_00000266|size258582-processed-gene-0.7	scaffold12|size258582	46693	63051	+	16359	protein_coding	GO:0009507,chloroplast; GO:0031969,chloroplast membrane; GO:0016021,integral component of membrane; GO:0000293,ferric-chelate reductase activity; GO:0046872,metal ion binding; GO:0006811,ion transport; GO:0009767,photosynthetic electron transport chain	K00521: E1.16.1.7; ferric-chelate reductase [EC:1.16.1.7]	At5g49740	ref|XP_011087588.1|	FRO7_ARATH,RecName: Full=Ferric reduction oxidase 7, chloroplastic; Short=AtFRO7; EC=1.16.1.7; AltName: Full=Ferric-chelate reductase 7; Flags: Precursor;	A0A2G9HXK1_9LAMI,SubName: Full=Ferric reductase, NADH/NADPH oxidase {ECO:0000313|EMBL:PIN22246.1}; EC=1.16.1.7 {ECO:0000313|EMBL:PIN22246.1};
SMil_00000269|size258582-augustus-gene-0.86	988	460	-1.104	0.000473126	0.00795826	down	SMil_00000269|size258582-augustus-gene-0.86	scaffold12|size258582	125080	126688	-	1609	protein_coding	--	--	--	--	--	--
SMil_00000275|size258582-augustus-gene-0.80	1082	2558	1.241	2.73183e-06	0.00013591	up	SMil_00000275|size258582-augustus-gene-0.80	scaffold12|size258582	228738	230772	+	2035	protein_coding	--	--	At3g60410	ref|XP_011093280.1|	--	A0A2G9GC28_9LAMI,SubName: Full=Uncharacterized protein {ECO:0000313|EMBL:PIN02540.1};
SMil_00000291|size258370-augustus-gene-0.74	812	2487	1.617	1.68894e-05	0.000574338	up	SMil_00000291|size258370-augustus-gene-0.74	scaffold3|size258370	123722	125983	-	2262	protein_coding	GO:0005783,endoplasmic reticulum; GO:0016021,integral component of membrane; GO:0005886,plasma membrane	K15503: ANKRD44; serine/threonine-protein phosphatase 6 regulatory ankyrin repeat subunit B	At5g51160	gb|PIN18231.1|	Y5262_ARATH,RecName: Full=Ankyrin repeat-containing protein At5g02620;	A0A2G9HL33_9LAMI,SubName: Full=26S proteasome regulatory complex, subunit PSMD10 {ECO:0000313|EMBL:PIN18231.1};
SMil_00000295|size256830-augustus-gene-0.72	6297	12998	1.045	0.00429338	0.0403965	up	SMil_00000295|size256830-augustus-gene-0.72	scaffold15|size256830	16627	24368	-	7742	protein_coding	GO:0005773,vacuole; GO:0004190,aspartic-type endopeptidase activity; GO:0006629,lipid metabolic process; GO:0030163,protein catabolic process; GO:0006508,proteolysis	--	At1g11910	ref|XP_011087561.1|	ASPRX_ORYSJ,RecName: Full=Aspartic proteinase; EC=3.4.23.-; Flags: Precursor;	A0A022PSP4_ERYGU,SubName: Full=Uncharacterized protein {ECO:0000313|EMBL:EYU19382.1};
SMil_00000312|size255859-augustus-gene-0.45	351	20	-4.137	9.13507e-06	0.000348406	down	SMil_00000312|size255859-augustus-gene-0.45	scaffold7|size255859	10293	13870	+	3578	protein_coding	GO:0005829,cytosol; GO:0016020,membrane; GO:0005730,nucleolus; GO:0005634,nucleus; GO:0005524,ATP binding; GO:0004612,phosphoenolpyruvate carboxykinase (ATP) activity; GO:0016036,cellular response to phosphate starvation; GO:0009817,defense response to fungus, incompatible interaction; GO:0006094,gluconeogenesis; GO:0046686,response to cadmium ion	K01610: E4.1.1.49, pckA; phosphoenolpyruvate carboxykinase (ATP) [EC:4.1.1.49]	At4g37870	gb|PIN15393.1|	PCKA_ARATH,RecName: Full=Phosphoenolpyruvate carboxykinase (ATP); Short=PEP carboxykinase; Short=PEPCK; EC=4.1.1.49;	A0A2G9HD55_9LAMI,SubName: Full=Phosphoenolpyruvate carboxykinase (ATP) {ECO:0000313|EMBL:PIN15393.1}; EC=4.1.1.49 {ECO:0000313|EMBL:PIN15393.1};
SMil_00000319|size255859-augustus-gene-0.52	1048	2664	1.347	0.00245079	0.0274237	up	SMil_00000319|size255859-augustus-gene-0.52	scaffold7|size255859	86318	91216	+	4899	protein_coding	--	--	At5g60710	gb|PIN07657.1|	--	A0A2G9GQS5_9LAMI,SubName: Full=Anaphase-promoting complex (APC), subunit 11 {ECO:0000313|EMBL:PIN07657.1};
SMil_00000320|size255859-augustus-gene-0.53	608	3137	2.365	2.15294e-08	2.25168e-06	up	SMil_00000320|size255859-augustus-gene-0.53	scaffold7|size255859	94059	99806	+	5748	protein_coding	GO:0012505,endomembrane system; GO:0005768,endosome; GO:0010008,endosome membrane; GO:0016021,integral component of membrane; GO:0031902,late endosome membrane; GO:0005886,plasma membrane; GO:0005524,ATP binding; GO:0051020,GTPase binding; GO:0004675,transmembrane receptor protein serine/threonine kinase activity; GO:0007166,cell surface receptor signaling pathway; GO:0006468,protein phosphorylat…	--	At2g28250	ref|XP_011089265.1|	NCRK_ARATH,RecName: Full=Receptor-like serine/threonine-protein kinase NCRK; EC=2.7.11.1; Flags: Precursor;	A0A2G9GQX8_9LAMI,SubName: Full=Serine/threonine protein kinase {ECO:0000313|EMBL:PIN07658.1}; EC=2.7.11.1 {ECO:0000313|EMBL:PIN07658.1};
SMil_00000332|size255859-augustus-gene-0.66	1011	491	-1.041	0.00346103	0.034895	down	SMil_00000332|size255859-augustus-gene-0.66	scaffold7|size255859	208189	211385	+	3197	protein_coding	GO:0005634,nucleus; GO:0003677,DNA binding; GO:0009734,auxin-activated signaling pathway; GO:0006355,regulation of transcription, DNA-templated; GO:0006351,transcription, DNA-templated	--	At4g30080	gb|ANI70173.1|	ARFR_ORYSJ,RecName: Full=Auxin response factor 18; AltName: Full=OsARF10;	A0A191T8S3_SALMI,RecName: Full=Auxin response factor {ECO:0000256|RuleBase:RU004561};
SMil_00000351|size255215-augustus-gene-0.59	22	1	-4.046	0.00287832	0.0307457	down	SMil_00000351|size255215-augustus-gene-0.59	scaffold54|size255215	141141	145219	+	4079	protein_coding	--	--	At1g27760	ref|XP_011074362.1|	--	A0A2G9HTG9_9LAMI,SubName: Full=Interferon-related protein PC4 like {ECO:0000313|EMBL:PIN20743.1};
SMil_00000354|size255215-processed-gene-0.13	2594	10403	2.003	5.97153e-08	5.21417e-06	up	SMil_00000354|size255215-processed-gene-0.13	scaffold54|size255215	195333	196037	+	705	protein_coding	GO:0005634,nucleus; GO:0003700,DNA binding transcription factor activity; GO:0046872,metal ion binding; GO:0043565,sequence-specific DNA binding; GO:0035264,multicellular organism growth; GO:0045892,negative regulation of transcription, DNA-templated; GO:0010117,photoprotection; GO:0015979,photosynthesis; GO:0009737,response to abscisic acid; GO:0010200,response to chitin; GO:0009409,response to …	--	At1g27730	gb|PIN12402.1|	ZAT10_ARATH,RecName: Full=Zinc finger protein ZAT10; AltName: Full=Salt-tolerance zinc finger;	A0A2G9H4F9_9LAMI,SubName: Full=Uncharacterized protein {ECO:0000313|EMBL:PIN12402.1};
SMil_00000368|size243338-processed-gene-0.1	23	143	2.577	6.22726e-07	3.98206e-05	up	SMil_00000368|size243338-processed-gene-0.1	scaffold181|size243338	34997	36753	+	1757	protein_coding	GO:0016021,integral component of membrane; GO:0005886,plasma membrane; GO:0005524,ATP binding; GO:0008061,chitin binding; GO:0004675,transmembrane receptor protein serine/threonine kinase activity; GO:0007166,cell surface receptor signaling pathway; GO:0071323,cellular response to chitin; GO:0071219,cellular response to molecule of bacterial origin; GO:0045087,innate immune response; GO:0006468,p…	--	At2g23770	ref|XP_011090043.1|	LYK4_ARATH,RecName: Full=LysM domain receptor-like kinase 4; Short=LysM-containing receptor-like kinase 4; EC=2.7.11.1; Flags: Precursor;	A0A2G9FZZ6_9LAMI,SubName: Full=Serine/threonine protein kinase {ECO:0000313|EMBL:PIM98645.1}; EC=2.7.11.1 {ECO:0000313|EMBL:PIM98645.1};
SMil_00000369|size243338-augustus-gene-0.59	12	40	1.708	0.0005957	0.00943338	up	SMil_00000369|size243338-augustus-gene-0.59	scaffold181|size243338	63915	69545	-	5631	protein_coding	GO:0005634,nucleus; GO:0003677,DNA binding; GO:0003700,DNA binding transcription factor activity; GO:0010229,inflorescence development; GO:0080006,internode patterning; GO:0010076,maintenance of floral meristem identity; GO:0010077,maintenance of inflorescence meristem identity; GO:0007389,pattern specification process; GO:1905393,plant organ formation; GO:0010223,secondary shoot formation; GO:00…	--	At2g27990	ref|XP_011089262.1|	BLH8_ARATH,RecName: Full=BEL1-like homeodomain protein 8; Short=BEL1-like protein 8; AltName: Full=Protein POUND-FOOLISH;	A0A2G9HKT4_9LAMI,SubName: Full=Transcription factor MEIS1 {ECO:0000313|EMBL:PIN18135.1};
SMil_00000386|size243338-augustus-gene-0.67	915	390	-1.228	0.00207847	0.0243336	down	SMil_00000386|size243338-augustus-gene-0.67	scaffold181|size243338	221805	226251	-	4447	protein_coding	--	--	--	ref|XP_011089995.1|	--	A0A2G9HX64_9LAMI,SubName: Full=Uncharacterized protein {ECO:0000313|EMBL:PIN21920.1};
SMil_00000394|size242640-augustus-gene-0.65	3637	23800	2.711	4.2421e-14	1.84861e-11	up	SMil_00000394|size242640-augustus-gene-0.65	scaffold106|size242640	140105	142845	-	2741	protein_coding	GO:0016021,integral component of membrane; GO:0010295,(+)-abscisic acid 8'-hydroxylase activity; GO:0020037,heme binding; GO:0005506,iron ion binding; GO:0046345,abscisic acid catabolic process; GO:0016132,brassinosteroid biosynthetic process; GO:0010268,brassinosteroid homeostasis; GO:0007275,multicellular organism development; GO:0009639,response to red or far red light; GO:0009414,response to …	K09843: E1.14.13.93; (+)-abscisic acid 8'-hydroxylase [EC:1.14.13.93]	At5g45340	gb|AJD25242.1|	ABAH3_ARATH,RecName: Full=Abscisic acid 8'-hydroxylase 3; Short=ABA 8'-hydroxylase 3; EC=1.14.13.93; AltName: Full=Cytochrome P450 707A3;	A0A0B4VS29_SALMI,SubName: Full=Cytochrome P450 CYP707A102 {ECO:0000313|EMBL:AJD25242.1};
SMil_00000402|size241433-processed-gene-0.41	70	328	2.225	2.83592e-08	2.86416e-06	up	SMil_00000402|size241433-processed-gene-0.41	scaffold92|size241433	46611	47138	-	528	protein_coding	GO:0016021,integral component of membrane; GO:0020037,heme binding; GO:0005506,iron ion binding; GO:0004497,monooxygenase activity; GO:0016705,oxidoreductase activity, acting on paired donors, with incorporation or reduction of molecular oxygen	K07418: CYP2J; cytochrome P450 family 2 subfamily J [EC:1.14.14.1]	At1g33730	ref|XP_022842965.1|	C71A8_MENPI,RecName: Full=Cytochrome P450 71A8; EC=1.14.-.-;	A0A022PSF6_ERYGU,SubName: Full=Uncharacterized protein {ECO:0000313|EMBL:EYU17753.1};
SMil_00000403|size241433-processed-gene-0.42	179	1163	2.708	8.9721e-08	7.35649e-06	up	SMil_00000403|size241433-processed-gene-0.42	scaffold92|size241433	51242	52333	-	1092	protein_coding	GO:0016021,integral component of membrane; GO:0016020,membrane; GO:0020037,heme binding; GO:0005506,iron ion binding; GO:0016709,oxidoreductase activity, acting on paired donors, with incorporation or reduction of molecular oxygen, NAD(P)H as one donor, and incorporation of one atom of oxygen; GO:0044550,secondary metabolite biosynthetic process	--	At2g30770	ref|XP_012829236.1|	C71AQ_ARATH,RecName: Full=Cytochrome P450 71A26; EC=1.14.-.-;	A0A022PNB3_ERYGU,SubName: Full=Uncharacterized protein {ECO:0000313|EMBL:EYU17747.1};
SMil_00000404|size241433-augustus-gene-0.68	2	16	2.799	0.00363653	0.035971	up	SMil_00000404|size241433-augustus-gene-0.68	scaffold92|size241433	60189	69540	+	9352	protein_coding	GO:0045177,apical part of cell; GO:0016324,apical plasma membrane; GO:0005938,cell cortex; GO:0070382,exocytic vesicle; GO:0090406,pollen tube; GO:0005096,GTPase activator activity; GO:0017048,Rho GTPase binding; GO:0090630,activation of GTPase activity; GO:0035024,negative regulation of Rho protein signal transduction; GO:0009846,pollen germination; GO:0009865,pollen tube adhesion; GO:0048868,po…	--	At5g12150	ref|XP_012838872.1|	REN1_ARATH,RecName: Full=Rho GTPase-activating protein REN1; AltName: Full=Protein ROP1 ENHANCER 1; AltName: Full=Rho-type GTPase-activating protein REN1;	A0A022R891_ERYGU,SubName: Full=Uncharacterized protein {ECO:0000313|EMBL:EYU36466.1};
SMil_00000435|size235960-augustus-gene-0.48	159	52	-1.59	0.0012296	0.0164711	down	SMil_00000435|size235960-augustus-gene-0.48	scaffold5|size235960	209985	213086	+	3102	protein_coding	GO:0009507,chloroplast; GO:0009534,chloroplast thylakoid; GO:0009543,chloroplast thylakoid lumen; GO:0009535,chloroplast thylakoid membrane; GO:0046872,metal ion binding; GO:0009561,megagametogenesis; GO:0048564,photosystem I assembly; GO:0010027,thylakoid membrane organization	--	At2g34860	ref|XP_011084913.1|	PSA2_ARATH,RecName: Full=Protein PHOTOSYSTEM I ASSEMBLY 2, chloroplastic {ECO:0000303|PubMed:25228689}; Short=AtPSA2 {ECO:0000303|PubMed:25228689}; AltName: Full=Protein EMBRYO SAC DEVELOPMENT ARREST 3 {ECO:0000303|PubMed:15634699}; Flags: Precursor;	A0A061GSA8_THECC,SubName: Full=DnaJ/Hsp40 cysteine-rich domain superfamily protein {ECO:0000313|EMBL:EOY32401.1};
SMil_00000480|size233209-processed-gene-0.33	179	380	1.087	8.81676e-05	0.00215778	up	SMil_00000480|size233209-processed-gene-0.33	scaffold32|size233209	204228	205608	+	1381	protein_coding	--	--	--	--	--	--
SMil_00000490|size232035-augustus-gene-0.55	278	45	-2.626	0.000447145	0.0076248	down	SMil_00000490|size232035-augustus-gene-0.55	scaffold6|size232035	107977	110796	+	2820	protein_coding	GO:0009504,cell plate; GO:0032133,chromosome passenger complex; GO:0000780,condensed nuclear chromosome, centromeric region; GO:0005874,microtubule; GO:0031965,nuclear membrane; GO:0005730,nucleolus; GO:0005634,nucleus; GO:0009524,phragmoplast; GO:0005819,spindle; GO:0005876,spindle microtubule; GO:0051233,spindle midzone; GO:0000922,spindle pole; GO:0005524,ATP binding; GO:0035175,histone kinase…	K08850: AURKX; aurora kinase, other [EC:2.7.11.1]	At4g32830	ref|XP_012077350.1|	AUR1_ARATH,RecName: Full=Serine/threonine-protein kinase Aurora-1; Short=AtAur1; EC=2.7.11.1; AltName: Full=Aurora-like kinase 1;	A0A022QPS0_ERYGU,SubName: Full=Uncharacterized protein {ECO:0000313|EMBL:EYU29303.1};
SMil_00000492|size232035-augustus-gene-0.56	491	194	-1.342	0.00352783	0.0354183	down	SMil_00000492|size232035-augustus-gene-0.56	scaffold6|size232035	118764	121231	+	2468	protein_coding	GO:0005737,cytoplasm; GO:0005856,cytoskeleton; GO:0003779,actin binding	K05759: PFN; profilin	At5g56600	ref|XP_011081736.1|	PROF_LITCN,RecName: Full=Profilin; AltName: Full=Minor allergen Lit c 1; AltName: Allergen=Lit c 1;	A0A022PZT8_ERYGU,RecName: Full=Profilin {ECO:0000256|RuleBase:RU003909};
SMil_00000503|size232035-processed-gene-0.25	698	226	-1.627	0.00467423	0.0427327	down	SMil_00000503|size232035-processed-gene-0.25	scaffold6|size232035	189637	190179	+	543	protein_coding	--	--	At5g11730	ref|XP_011081713.1|	--	A0A022PVF7_ERYGU,SubName: Full=Uncharacterized protein {ECO:0000313|EMBL:EYU20382.1}; Flags: Fragment;
SMil_00000564|size227332-augustus-gene-0.50	5	24	2.302	0.0018064	0.0220022	up	SMil_00000564|size227332-augustus-gene-0.50	scaffold223|size227332	98810	101126	+	2317	protein_coding	GO:0005618,cell wall; GO:0005576,extracellular region	--	At4g38770	gb|PIN12741.1|	PRP4_ARATH,RecName: Full=Proline-rich protein 4; Short=AtPRP4; Flags: Precursor;	A0A2G9H5F3_9LAMI,SubName: Full=Uncharacterized protein {ECO:0000313|EMBL:PIN12741.1};
SMil_00000565|size227332-augustus-gene-0.51	55	12	-2.197	0.00346427	0.0349127	down	SMil_00000565|size227332-augustus-gene-0.51	scaffold223|size227332	102830	104227	+	1398	protein_coding	GO:0005618,cell wall; GO:0005576,extracellular region; GO:0009664,plant-type cell wall organization	--	At2g21140	gb|PIN12740.1|	PRP2_ARATH,RecName: Full=Proline-rich protein 2; Short=AtPRP2; Flags: Precursor;	A0A2G9H607_9LAMI,SubName: Full=Uncharacterized protein {ECO:0000313|EMBL:PIN12740.1};
SMil_00000575|size227332-processed-gene-0.18	23	2	-3.607	0.000270431	0.00515286	down	SMil_00000575|size227332-processed-gene-0.18	scaffold223|size227332	166217	167883	+	1667	protein_coding	GO:0005783,endoplasmic reticulum; GO:0090439,tetraketide alpha-pyrone synthase activity; GO:0009813,flavonoid biosynthetic process; GO:0010584,pollen exine formation; GO:0030639,polyketide biosynthetic process; GO:0080110,sporopollenin biosynthetic process	--	At1g02050	gb|EEF50296.1|	PKSA_ARATH,RecName: Full=Type III polyketide synthase A {ECO:0000303|PubMed:19043200}; Short=PKS-A; EC=2.3.1.- {ECO:0000305|PubMed:19043200}; AltName: Full=Hydroxyalkyl alpha-pyrone synthase PKS-A {ECO:0000303|PubMed:21193570}; AltName: Full=Protein LESS ADHESIVE POLLEN 6 {ECO:0000303|PubMed:20442277};	B9RD38_RICCO,SubName: Full=Pentatricopeptide repeat-containing protein, putative {ECO:0000313|EMBL:EEF50296.1}; EC=2.3.1.74 {ECO:0000313|EMBL:EEF50296.1};
SMil_00000585|size223595-augustus-gene-0.49	50	154	1.64	0.00551913	0.0480489	up	SMil_00000585|size223595-augustus-gene-0.49	scaffold291|size223595	24336	26036	+	1701	protein_coding	GO:0005634,nucleus; GO:0003677,DNA binding; GO:0003700,DNA binding transcription factor activity; GO:0009873,ethylene-activated signaling pathway; GO:0008610,lipid biosynthetic process; GO:0006629,lipid metabolic process; GO:0007275,multicellular organism development; GO:1901959,positive regulation of cutin biosynthetic process; GO:0006109,regulation of carbohydrate metabolic process; GO:0006110,…	--	At3g54320	ref|XP_011098579.1|	WRI1_ARATH,RecName: Full=Ethylene-responsive transcription factor WRI1; AltName: Full=Protein ACTIVATOR OF SPORAMIN::LUC 1; AltName: Full=Protein WRINKLED 1;	A0A2G9HFX2_9LAMI,SubName: Full=Uncharacterized protein {ECO:0000313|EMBL:PIN16333.1};
SMil_00000595|size223595-processed-gene-0.38	1631	4766	1.547	1.73825e-05	0.000586025	up	SMil_00000595|size223595-processed-gene-0.38	scaffold291|size223595	165401	169711	-	4311	protein_coding	GO:0005794,Golgi apparatus; GO:0000139,Golgi membrane; GO:0016021,integral component of membrane; GO:0047262,polygalacturonate 4-alpha-galacturonosyltransferase activity; GO:0016757,transferase activity, transferring glycosyl groups; GO:0071555,cell wall organization; GO:0045489,pectin biosynthetic process; GO:0000271,polysaccharide biosynthetic process	--	At1g70090	gb|EYU22458.1|	GATL9_ARATH,RecName: Full=Probable galacturonosyltransferase-like 9; EC=2.4.1.-; AltName: Full=Like glycosyl transferase 8;	A0A022Q5J2_ERYGU,RecName: Full=Hexosyltransferase {ECO:0000256|RuleBase:RU362027}; EC=2.4.1.- {ECO:0000256|RuleBase:RU362027}; Flags: Fragment;
SMil_00000597|size223595-augustus-gene-0.62	517	92	-2.49	0.0011007	0.0152739	down	SMil_00000597|size223595-augustus-gene-0.62	scaffold291|size223595	180774	182515	-	1742	protein_coding	GO:0005737,cytoplasm; GO:0005634,nucleus; GO:0000156,phosphorelay response regulator activity; GO:0007623,circadian rhythm; GO:0009736,cytokinin-activated signaling pathway; GO:0000160,phosphorelay signal transduction system; GO:0010161,red light signaling pathway; GO:0006355,regulation of transcription, DNA-templated; GO:0009735,response to cytokinin; GO:0010114,response to red light; GO:0006351…	--	At1g59940	ref|XP_020547774.1|	ARR3_ARATH,RecName: Full=Two-component response regulator ARR3;	A0A022QM16_ERYGU,SubName: Full=Uncharacterized protein {ECO:0000313|EMBL:EYU28654.1};
SMil_00000607|size217594-augustus-gene-0.78	30	0	-7.421	0.000123471	0.00280185	down	SMil_00000607|size217594-augustus-gene-0.78	scaffold40|size217594	84385	87193	-	2809	protein_coding	GO:0005737,cytoplasm; GO:0047216,inositol 3-alpha-galactosyltransferase activity; GO:0046872,metal ion binding; GO:0006012,galactose metabolic process; GO:0009737,response to abscisic acid; GO:0009409,response to cold; GO:0006979,response to oxidative stress; GO:0009651,response to salt stress; GO:0009414,response to water deprivation	K18819: GOLS; inositol 3-alpha-galactosyltransferase [EC:2.4.1.123]	At1g56600	gb|PIN08100.1|	GOLS2_ARATH,RecName: Full=Galactinol synthase 2; Short=AtGolS2; Short=GolS-2; EC=2.4.1.123;	A0A2G9GSV2_9LAMI,RecName: Full=Hexosyltransferase {ECO:0000256|RuleBase:RU362027}; EC=2.4.1.- {ECO:0000256|RuleBase:RU362027};
SMil_00000609|size217594-processed-gene-0.15	110	51	-1.114	0.0052271	0.0461208	down	SMil_00000609|size217594-processed-gene-0.15	scaffold40|size217594	95114	95980	+	867	protein_coding	GO:0052689,carboxylic ester hydrolase activity; GO:0009056,catabolic process; GO:0009860,pollen tube growth	K07874: RAB1A; Ras-related protein Rab-1A	At5g23530	ref|XP_011076751.1|	CXE18_ARATH,RecName: Full=Probable carboxylesterase 18; AltName: Full=AtCXE18; EC=3.1.1.1;	A0A2G9HPH6_9LAMI,SubName: Full=Arylacetamide deacetylase {ECO:0000313|EMBL:PIN19427.1}; EC=3.1.1.1 {ECO:0000313|EMBL:PIN19427.1};
SMil_00000610|size217594-augustus-gene-0.80	15	1	-3.993	0.00105536	0.0148268	down	SMil_00000610|size217594-augustus-gene-0.80	scaffold40|size217594	99266	101764	-	2499	protein_coding	GO:0048046,apoplast; GO:0009507,chloroplast; GO:0009941,chloroplast envelope; GO:0009570,chloroplast stroma; GO:0016020,membrane; GO:0005777,peroxisome; GO:0009506,plasmodesma; GO:0000427,plastid-encoded plastid RNA polymerase complex; GO:0010287,plastoglobule; GO:0005840,ribosome; GO:0010319,stromule; GO:0005773,vacuole; GO:0003824,catalytic activity; GO:0050662,coenzyme binding; GO:0003677,DNA …	--	At1g09340	ref|XP_011092178.1|	CP41B_ARATH,RecName: Full=Chloroplast stem-loop binding protein of 41 kDa b, chloroplastic; Short=CSP41-b; AltName: Full=Heteroglycan-interacting protein 1.3; AltName: Full=Protein CHLOROPLAST RNA BINDING; AltName: Full=Protein Gb5f; Flags: Precursor;	A0A022RHN8_ERYGU,SubName: Full=Uncharacterized protein {ECO:0000313|EMBL:EYU38405.1};
SMil_00000616|size217594-processed-gene-0.19	14	1	-3.891	0.00353808	0.0354938	down	SMil_00000616|size217594-processed-gene-0.19	scaffold40|size217594	128240	129625	+	1386	protein_coding	GO:0043231,intracellular membrane-bounded organelle; GO:0080043,quercetin 3-O-glucosyltransferase activity; GO:0080044,quercetin 7-O-glucosyltransferase activity; GO:0008152,metabolic process	K13496: UGT73C; UDP-glucosyl transferase 73C [EC:2.4.1.-]	At3g53150	ref|XP_011094570.1|	U73D1_ARATH,RecName: Full=UDP-glycosyltransferase 73D1; EC=2.4.1.-;	A0A2G9HB97_9LAMI,RecName: Full=Glycosyltransferase {ECO:0000256|RuleBase:RU362057}; EC=2.4.1.- {ECO:0000256|RuleBase:RU362057};
SMil_00000644|size217128-augustus-gene-0.59	69	188	1.434	1.0299e-05	0.000385919	up	SMil_00000644|size217128-augustus-gene-0.59	scaffold34|size217128	152710	158025	-	5316	protein_coding	GO:0005856,cytoskeleton; GO:0005634,nucleus; GO:0009524,phragmoplast; GO:0005524,ATP binding; GO:0007049,cell cycle; GO:0051301,cell division; GO:0015031,protein transport	--	At3g01610	ref|XP_011084336.1|	CD48C_ARATH,RecName: Full=Cell division control protein 48 homolog C; Short=AtCDC48c; AltName: Full=Protein EMBRYO DEFECTIVE 1354;	A0A2G9I3W2_9LAMI,SubName: Full=Nuclear AAA ATPase (VCP subfamily) {ECO:0000313|EMBL:PIN24446.1};
SMil_00000653|size215475-augustus-gene-0.58	632	1309	1.05	1.13801e-06	6.6451e-05	up	SMil_00000653|size215475-augustus-gene-0.58	scaffold116|size215475	49846	51478	+	1633	protein_coding	--	K18134: EOGT; protein O-GlcNAc transferase [EC:2.4.1.255]	At3g18180	ref|XP_011095802.2|	--	A0A1S6EK25_9LAMI,SubName: Full=GT61_12 {ECO:0000313|EMBL:AQR57526.1};
SMil_00000667|size215475-augustus-gene-0.73	261	684	1.385	0.00456153	0.0420784	up	SMil_00000667|size215475-augustus-gene-0.73	scaffold116|size215475	179729	182566	-	2838	protein_coding	GO:0005634,nucleus; GO:0003700,DNA binding transcription factor activity; GO:0043565,sequence-specific DNA binding; GO:0044212,transcription regulatory region DNA binding; GO:0080169,cellular response to boron-containing substance deprivation; GO:0016036,cellular response to phosphate starvation; GO:0009873,ethylene-activated signaling pathway; GO:0045892,negative regulation of transcription, DNA…	--	At4g04450	gb|AKA27896.1|	WRKY6_ARATH,RecName: Full=WRKY transcription factor 6 {ECO:0000303|PubMed:11722756}; AltName: Full=WRKY DNA-binding protein 6 {ECO:0000303|PubMed:11722756}; Short=AtWRKY6 {ECO:0000303|PubMed:11722756};	A0A0D5YA08_SALMI,SubName: Full=WRKY protein {ECO:0000313|EMBL:AKA27896.1};
SMil_00000700|size207788-augustus-gene-0.41	103	8	-3.7	6.26985e-05	0.00164915	down	SMil_00000700|size207788-augustus-gene-0.41	scaffold11|size207788	23500	27208	+	3709	protein_coding	--	--	--	--	--	--
SMil_00000703|size207788-processed-gene-0.11	398	3945	3.312	2.23353e-11	5.15288e-09	up	SMil_00000703|size207788-processed-gene-0.11	scaffold11|size207788	93948	95210	+	1263	protein_coding	GO:0005622,intracellular; GO:0005524,ATP binding; GO:0004674,protein serine/threonine kinase activity; GO:0035556,intracellular signal transduction; GO:0018105,peptidyl-serine phosphorylation; GO:0018107,peptidyl-threonine phosphorylation	K07198: PRKAA, AMPK; 5'-AMP-activated protein kinase, catalytic alpha subunit [EC:2.7.11.11]	At5g58380	ref|XP_009608924.1|	CIPK2_ORYSJ,RecName: Full=CBL-interacting protein kinase 2; EC=2.7.11.1; AltName: Full=OsCIPK02;	A0A1J6I8D4_NICAT,RecName: Full=Non-specific serine/threonine protein kinase {ECO:0000256|SAAS:SAAS00351747}; EC=2.7.11.1 {ECO:0000256|SAAS:SAAS00351747};
SMil_00000712|size207788-augustus-gene-0.50	180	5	-5.086	2.92823e-12	8.61338e-10	down	SMil_00000712|size207788-augustus-gene-0.50	scaffold11|size207788	159217	161486	-	2270	protein_coding	--	K04564: SOD2; superoxide dismutase, Fe-Mn family [EC:1.15.1.1]	--	ref|XP_011080814.1|	--	A0A1U8LFV3_GOSHI,SubName: Full=uncharacterized protein LOC107927026 {ECO:0000313|RefSeq:XP_016713481.1};
SMil_00000731|size204351-processed-gene-0.45	79	21	-1.881	0.00138319	0.017983	down	SMil_00000731|size204351-processed-gene-0.45	scaffold13|size204351	3252	5048	-	1797	protein_coding	GO:0016021,integral component of membrane; GO:0000276,mitochondrial proton-transporting ATP synthase complex, coupling factor F(o); GO:0015078,proton transmembrane transporter activity; GO:0015986,ATP synthesis coupled proton transport	--	AtMi052	ref|XP_020547355.1|	MI25_WHEAT,RecName: Full=ATP synthase protein MI25; AltName: Full=ORF25;	V9P5L5_SALMI,SubName: Full=ATPase subunit 4 {ECO:0000313|EMBL:AGU16607.1};
SMil_00000733|size204351-augustus-gene-0.81	48	12	-2.023	0.00457735	0.0421235	down	SMil_00000733|size204351-augustus-gene-0.81	scaffold13|size204351	22772	24310	+	1539	protein_coding	--	--	--	gb|EPS74719.1|	--	S8D4L9_9LAMI,SubName: Full=Uncharacterized protein {ECO:0000313|EMBL:EPS74719.1}; Flags: Fragment;
SMil_00000734|size204351-processed-gene-0.7	238	32	-2.872	2.4521e-06	0.000124628	down	SMil_00000734|size204351-processed-gene-0.7	scaffold13|size204351	29684	32702	+	3019	protein_coding	--	--	--	--	--	--
SMil_00000735|size204351-processed-gene-0.57	351	57	-2.608	0.000325503	0.00591942	down	SMil_00000735|size204351-processed-gene-0.57	scaffold13|size204351	69652	72465	-	2814	protein_coding	GO:0005743,mitochondrial inner membrane; GO:0045261,proton-transporting ATP synthase complex, catalytic core F(1); GO:0005524,ATP binding; GO:0046933,proton-transporting ATP synthase activity, rotational mechanism; GO:0015986,ATP synthesis coupled proton transport	--	AtMi099	ref|YP_008992295.1|	ATPAM_PEA,RecName: Full=ATP synthase subunit alpha, mitochondrial;	V9P5J9_SALMI,RecName: Full=ATP synthase subunit alpha {ECO:0000256|RuleBase:RU003551};
SMil_00000736|size204351-augustus-gene-0.84	35	7	-2.341	0.00545873	0.0476818	down	SMil_00000736|size204351-augustus-gene-0.84	scaffold13|size204351	92281	93014	-	734	protein_coding	GO:0016021,integral component of membrane; GO:0031966,mitochondrial membrane; GO:0070469,respiratory chain; GO:0008137,NADH dehydrogenase (ubiquinone) activity; GO:0042773,ATP synthesis coupled electron transport	--	AtMi046	ref|YP_008992353.1|	NU4M_BRACM,RecName: Full=NADH-ubiquinone oxidoreductase chain 4; EC=1.6.5.3; AltName: Full=NADH dehydrogenase subunit 4;	V9P5M0_SALMI,RecName: Full=NADH-ubiquinone oxidoreductase chain 4 {ECO:0000256|RuleBase:RU003297}; EC=1.6.5.3 {ECO:0000256|RuleBase:RU003297};
SMil_00000737|size204351-augustus-gene-0.85	171	23	-2.914	2.97016e-06	0.000145008	down	SMil_00000737|size204351-augustus-gene-0.85	scaffold13|size204351	95231	97696	-	2466	protein_coding	GO:0016021,integral component of membrane; GO:0031966,mitochondrial membrane; GO:0070469,respiratory chain; GO:0008137,NADH dehydrogenase (ubiquinone) activity; GO:0042773,ATP synthesis coupled electron transport	--	AtMi046	gb|KJB09790.1|	NU4M_BRACM,RecName: Full=NADH-ubiquinone oxidoreductase chain 4; EC=1.6.5.3; AltName: Full=NADH dehydrogenase subunit 4;	A0A0D2QRC7_GOSRA,SubName: Full=Uncharacterized protein {ECO:0000313|EMBL:KJB09790.1};
SMil_00000787|size196170-augustus-gene-0.57	186	620	1.737	0.000715545	0.0109481	up	SMil_00000787|size196170-augustus-gene-0.57	scaffold1211|size196170	146694	148530	+	1837	protein_coding	GO:0005783,endoplasmic reticulum; GO:0005634,nucleus; GO:0050662,coenzyme binding; GO:0016491,oxidoreductase activity; GO:0009555,pollen development; GO:0010584,pollen exine formation; GO:0048316,seed development; GO:0080110,sporopollenin biosynthetic process	K13082: DFR; bifunctional dihydroflavonol 4-reductase/flavanone 4-reductase [EC:1.1.1.219 1.1.1.234]	At4g35420	ref|XP_011088719.1|	TKPR1_ARATH,RecName: Full=Tetraketide alpha-pyrone reductase 1; EC=1.1.1.-; AltName: Full=Protein DIHYDROFLAVONOL 4-REDUCTASE-LIKE 1;	A0A022Q5P8_ERYGU,SubName: Full=Uncharacterized protein {ECO:0000313|EMBL:EYU23972.1};
SMil_00000799|size195591-augustus-gene-0.56	682	1780	1.384	8.26517e-05	0.00205698	up	SMil_00000799|size195591-augustus-gene-0.56	scaffold429|size195591	108944	115407	+	6464	protein_coding	GO:0005739,mitochondrion; GO:0004375,glycine dehydrogenase (decarboxylating) activity; GO:0006546,glycine catabolic process	K00281: GLDC, gcvP; glycine dehydrogenase [EC:1.4.4.2]	At2g26080	ref|XP_011081684.1|	GCSP_SOLTU,RecName: Full=Glycine dehydrogenase (decarboxylating), mitochondrial; EC=1.4.4.2; AltName: Full=Glycine cleavage system P protein; AltName: Full=Glycine decarboxylase; AltName: Full=Glycine dehydrogenase (aminomethyl-transferring); Flags: Precursor;	A0A2G9GB18_9LAMI,RecName: Full=Glycine cleavage system P protein {ECO:0000256|RuleBase:RU364056}; EC=1.4.4.2 {ECO:0000256|RuleBase:RU364056};
SMil_00000801|size195591-augustus-gene-0.58	71	21	-1.733	0.00309277	0.0322602	down	SMil_00000801|size195591-augustus-gene-0.58	scaffold429|size195591	132597	135192	+	2596	protein_coding	GO:0009507,chloroplast; GO:0016021,integral component of membrane; GO:1990641,response to iron ion starvation	--	At5g11840	gb|PIN13256.1|	GLD27_ARATH,RecName: Full=Protein CONSERVED IN THE GREEN LINEAGE AND DIATOMS 27, chloroplastic {ECO:0000303|PubMed:23043051}; Flags: Precursor;	A0A2G9H6V8_9LAMI,SubName: Full=Uncharacterized protein {ECO:0000313|EMBL:PIN13256.1};
SMil_00000803|size195591-processed-gene-0.46	678	4002	2.56	4.37311e-06	0.000194166	up	SMil_00000803|size195591-processed-gene-0.46	scaffold429|size195591	143798	145312	-	1515	protein_coding	--	K14794: RRP12; ribosomal RNA-processing protein 12	At2g39210	gb|PIN24452.1|	--	A0A2G9I3X2_9LAMI,SubName: Full=Uncharacterized protein {ECO:0000313|EMBL:PIN24452.1};
SMil_00000807|size195548-augustus-gene-0.40	2026	4919	1.281	0.00155445	0.0196031	up	SMil_00000807|size195548-augustus-gene-0.40	scaffold380|size195548	26544	29127	+	2584	protein_coding	GO:0005737,cytoplasm; GO:0005634,nucleus; GO:0003700,DNA binding transcription factor activity; GO:0043565,sequence-specific DNA binding; GO:0046686,response to cadmium ion; GO:0006351,transcription, DNA-templated	K09419: HSFF; heat shock transcription factor, other eukaryote	At2g41690	ref|XP_022888274.1|	HSFB3_ARATH,RecName: Full=Heat stress transcription factor B-3; Short=AtHsfB3; AltName: Full=AtHsf-05;	A0A0U3SRJ2_VITPS,SubName: Full=Transcription factor HsfB3a {ECO:0000313|EMBL:ALV82484.1};
SMil_00000808|size195548-augustus-gene-0.43	316	41	-2.947	0.00118294	0.0159904	down	SMil_00000808|size195548-augustus-gene-0.43	scaffold380|size195548	31072	32222	-	1151	protein_coding	GO:0016021,integral component of membrane; GO:0005774,vacuolar membrane; GO:0005524,ATP binding; GO:0042626,ATPase activity, coupled to transmembrane movement of substances; GO:0006869,lipid transport	K05643: ABCA3; ATP-binding cassette, subfamily A (ABC1), member 3	At2g41700	ref|XP_022842301.1|	AB1A_ARATH,RecName: Full=ABC transporter A family member 1; Short=ABC transporter ABCA.1; Short=AtABCA1; AltName: Full=ABC one homolog protein 1; Short=AtAOH1;	A0A2G9I496_9LAMI,SubName: Full=Lipid exporter ABCA1 {ECO:0000313|EMBL:PIN24569.1}; EC=3.6.3.32 {ECO:0000313|EMBL:PIN24569.1};
SMil_00000809|size195548-processed-gene-0.21	970	134	-2.861	0.00176357	0.0216017	down	SMil_00000809|size195548-processed-gene-0.21	scaffold380|size195548	32412	33845	-	1434	protein_coding	GO:0043231,intracellular membrane-bounded organelle; GO:0005739,mitochondrion; GO:0004519,endonuclease activity; GO:0003723,RNA binding; GO:0009451,RNA modification	K17964: LRPPRC; leucine-rich PPR motif-containing protein, mitochondrial	At1g77360	ref|XP_011075331.2|	PP129_ARATH,RecName: Full=Pentatricopeptide repeat-containing protein At1g77360, mitochondrial; Flags: Precursor;	A0A022PQX1_ERYGU,SubName: Full=Uncharacterized protein {ECO:0000313|EMBL:EYU18727.1};
SMil_00000829|size194284-processed-gene-0.18	239	581	1.279	0.000149725	0.0032265	up	SMil_00000829|size194284-processed-gene-0.18	scaffold219|size194284	142375	142806	+	432	protein_coding	GO:0016021,integral component of membrane; GO:0046872,metal ion binding; GO:0061630,ubiquitin protein ligase activity; GO:0043161,proteasome-mediated ubiquitin-dependent protein catabolic process	--	At5g01880	gb|KZV34731.1|	ATL74_ARATH,RecName: Full=RING-H2 finger protein ATL74; EC=2.3.2.27 {ECO:0000305}; AltName: Full=RING-type E3 ubiquitin transferase ATL74 {ECO:0000305};	A0A1U8G250_CAPAN,SubName: Full=RING-H2 finger protein ATL39-like {ECO:0000313|RefSeq:XP_016565185.1};
SMil_00000837|size194143-augustus-gene-0.57	196	757	1.943	8.03324e-05	0.00201104	up	SMil_00000837|size194143-augustus-gene-0.57	scaffold463|size194143	105740	109796	-	4057	protein_coding	GO:0016021,integral component of membrane; GO:0005886,plasma membrane; GO:0009506,plasmodesma; GO:0005524,ATP binding; GO:0042626,ATPase activity, coupled to transmembrane movement of substances; GO:0010329,auxin efflux transmembrane transporter activity; GO:0010328,auxin influx transmembrane transporter activity; GO:0043481,anthocyanin accumulation in tissues in response to UV light; GO:0010315,…	K05658: ABCB1, CD243; ATP-binding cassette, subfamily B (MDR/TAP), member 1 [EC:3.6.3.44]	At2g36910	gb|PIN09943.1|	AB1B_ARATH,RecName: Full=ABC transporter B family member 1; Short=ABC transporter ABCB.1; Short=AtABCB1; AltName: Full=Multidrug resistance protein 1; AltName: Full=P-glycoprotein 1; Short=AtPgp1;	A0A2G9GXD9_9LAMI,SubName: Full=Multidrug/pheromone exporter, ABC superfamily {ECO:0000313|EMBL:PIN09943.1}; EC=3.6.3.44 {ECO:0000313|EMBL:PIN09943.1};
SMil_00000873|size191922-augustus-gene-0.49	503	2694	2.423	2.12321e-21	3.56881e-18	up	SMil_00000873|size191922-augustus-gene-0.49	scaffold19|size191922	2273	4836	-	2564	protein_coding	GO:0009682,induced systemic resistance; GO:0009617,response to bacterium; GO:0009723,response to ethylene	--	At1g20030	ref|XP_011083577.1|	THLP1_ARATH,RecName: Full=Thaumatin-like protein 1 {ECO:0000303|PubMed:15988566}; Short=AtTLP1 {ECO:0000303|PubMed:15988566}; Flags: Precursor;	A0A2G9G097_9LAMI,SubName: Full=Uncharacterized protein {ECO:0000313|EMBL:PIM98574.1}; Flags: Fragment;
SMil_00000887|size190739-augustus-gene-0.64	613	4442	2.857	1.73005e-09	2.52867e-07	up	SMil_00000887|size190739-augustus-gene-0.64	scaffold1395|size190739	29604	32339	-	2736	protein_coding	GO:0005794,Golgi apparatus; GO:0000139,Golgi membrane; GO:0016021,integral component of membrane; GO:0009506,plasmodesma; GO:0004252,serine-type endopeptidase activity	--	At1g63120	ref|XP_011081018.1|	RBL2_ARATH,RecName: Full=RHOMBOID-like protein 2 {ECO:0000303|PubMed:16223493, ECO:0000303|PubMed:17181860}; Short=AtRBL2 {ECO:0000303|PubMed:16223493, ECO:0000303|PubMed:17181860}; EC=3.4.21.105 {ECO:0000269|PubMed:16223493};	A0A2G9H084_9LAMI,RecName: Full=Rhomboid-like protein {ECO:0000256|RuleBase:RU362115}; EC=3.4.21.- {ECO:0000256|RuleBase:RU362115};
SMil_00000915|size189666-augustus-gene-0.47	542	188	-1.529	0.00433827	0.0407375	down	SMil_00000915|size189666-augustus-gene-0.47	scaffold76|size189666	82038	85782	+	3745	protein_coding	GO:0009570,chloroplast stroma; GO:0009535,chloroplast thylakoid membrane; GO:0005525,GTP binding; GO:0046872,metal ion binding; GO:0006614,SRP-dependent cotranslational protein targeting to membrane	K03110: ftsY; fused signal recognition particle receptor	At2g45770	gb|PIN02325.1|	CFTSY_ARATH,RecName: Full=Cell division protein FtsY homolog, chloroplastic; AltName: Full=Chloroplast SRP receptor homolog, alpha subunit CpFtsY; AltName: Full=Fused signal recognition particle receptor; Flags: Precursor;	A0A2G9GAV4_9LAMI,SubName: Full=Uncharacterized protein {ECO:0000313|EMBL:PIN02325.1};
SMil_00000949|size188781-augustus-gene-0.36	209	54	-1.949	0.00183103	0.0222331	down	SMil_00000949|size188781-augustus-gene-0.36	scaffold74|size188781	71961	72884	+	924	protein_coding	--	--	At3g06070	gb|PIN22198.1|	--	A0A2G9HXG8_9LAMI,SubName: Full=Uncharacterized protein {ECO:0000313|EMBL:PIN22198.1};
SMil_00000954|size188781-augustus-gene-0.49	6995	1642	-2.091	0.0034595	0.034895	down	SMil_00000954|size188781-augustus-gene-0.49	scaffold74|size188781	100002	102722	-	2721	protein_coding	GO:0005779,integral component of peroxisomal membrane; GO:0005743,mitochondrial inner membrane; GO:0005777,peroxisome; GO:0015217,ADP transmembrane transporter activity; GO:0015297,antiporter activity; GO:0005347,ATP transmembrane transporter activity; GO:0015866,ADP transport; GO:0015867,ATP transport; GO:0006635,fatty acid beta-oxidation; GO:0080024,indolebutyric acid metabolic process; GO:0006…	--	At3g05290	ref|XP_011090762.1|	PNC1_ARATH,RecName: Full=Peroxisomal adenine nucleotide carrier 1; Short=AtPNC1;	A0A2G9HG51_9LAMI,SubName: Full=Putative mitochondrial carrier protein {ECO:0000313|EMBL:PIN16527.1};
SMil_00000982|size186486-augustus-gene-0.36	375	774	1.048	0.00347727	0.0349987	up	SMil_00000982|size186486-augustus-gene-0.36	scaffold24|size186486	52800	56011	+	3212	protein_coding	GO:0016021,integral component of membrane; GO:0020037,heme binding; GO:0005506,iron ion binding; GO:0016705,oxidoreductase activity, acting on paired donors, with incorporation or reduction of molecular oxygen; GO:0008395,steroid hydroxylase activity; GO:0010268,brassinosteroid homeostasis; GO:0016131,brassinosteroid metabolic process; GO:0040008,regulation of growth; GO:0009741,response to brass…	K15639: CYP734A1, BAS1; PHYB activation tagged suppressor 1 [EC:1.14.-.-]	At2g26710	gb|AJD25255.1|	C734A_ARATH,RecName: Full=Cytochrome P450 734A1; EC=1.14.-.-; AltName: Full=Protein PHYB ACTIVATION-TAGGED SUPPRESSOR 1;	A0A0B4VSY1_SALMI,SubName: Full=Cytochrome P450 CYP734A33 {ECO:0000313|EMBL:AJD25255.1};
SMil_00001013|size186098-augustus-gene-0.37	4531	174	-4.7	0.00018068	0.00375783	down	SMil_00001013|size186098-augustus-gene-0.37	scaffold62|size186098	6534	7978	-	1445	protein_coding	GO:0009507,chloroplast; GO:0009579,thylakoid; GO:0007568,aging; GO:0009753,response to jasmonic acid; GO:0006979,response to oxidative stress; GO:0009611,response to wounding	--	At4g35770	ref|XP_011078998.2|	STR15_ARATH,RecName: Full=Rhodanese-like domain-containing protein 15, chloroplastic; AltName: Full=Protein DARK INDUCIBLE 1; AltName: Full=Senescence-associated protein 1; Short=AtSEN1; AltName: Full=Sulfurtransferase 15; Short=AtStr15; Flags: Precursor;	A0A022PV11_ERYGU,SubName: Full=Uncharacterized protein {ECO:0000313|EMBL:EYU18065.1};
SMil_00001014|size186098-augustus-gene-0.38	1446	62	-4.543	0.00089336	0.0129689	down	SMil_00001014|size186098-augustus-gene-0.38	scaffold62|size186098	12581	13169	-	589	protein_coding	--	--	--	--	--	--
SMil_00001023|size186098-augustus-gene-0.44	595	1479	1.315	1.43828e-05	0.000506671	up	SMil_00001023|size186098-augustus-gene-0.44	scaffold62|size186098	116680	119151	-	2472	protein_coding	GO:0005737,cytoplasm; GO:0003725,double-stranded RNA binding; GO:0035196,production of miRNAs involved in gene silencing by miRNA; GO:0070919,production of siRNA involved in chromatin silencing by small RNA	--	At2g28380	gb|PIN15051.1|	DRB6_ORYSJ,RecName: Full=Double-stranded RNA-binding protein 6; AltName: Full=dsRNA-binding protein 5; Short=OsDRB5; AltName: Full=dsRNA-binding protein 6;	A0A2G9HC00_9LAMI,SubName: Full=Uncharacterized protein {ECO:0000313|EMBL:PIN15051.1};
SMil_00001029|size185791-augustus-gene-0.46	528	3174	2.589	5.91151e-18	6.04824e-15	up	SMil_00001029|size185791-augustus-gene-0.46	scaffold25|size185791	80991	83423	+	2433	protein_coding	GO:0009507,chloroplast; GO:0051539,4 iron, 4 sulfur cluster binding; GO:0033741,adenylyl-sulfate reductase (glutathione) activity; GO:0009973,adenylyl-sulfate reductase activity; GO:0046872,metal ion binding; GO:0004604,phosphoadenylyl-sulfate reductase (thioredoxin) activity; GO:0045454,cell redox homeostasis; GO:0019344,cysteine biosynthetic process; GO:0000103,sulfate assimilation; GO:0019419,…	K05907: APR; adenylyl-sulfate reductase (glutathione) [EC:1.8.4.9]	At4g21990_1	gb|PIN13588.1|	APR3_ARATH,RecName: Full=5'-adenylylsulfate reductase 3, chloroplastic; EC=1.8.4.9; AltName: Full=3'-phosphoadenosine-5'-phosphosulfate reductase homolog 26; Short=PAPS reductase homolog 26; Short=Prh-26; AltName: Full=Adenosine 5'-phosphosulfate 5'-adenylylsulfate sulfotransferase 3; Short=APS sulfotransferase 3; AltName: Full=Thioredoxin-independent APS reductase 3; Flags: Precursor;	A0A2G9H7T9_9LAMI,SubName: Full=Phosphoadenosine phosphosulfate reductase {ECO:0000313|EMBL:PIN13588.1}; EC=1.8.4.10 {ECO:0000313|EMBL:PIN13588.1};
SMil_00001032|size185791-augustus-gene-0.50	461	1308	1.504	0.000542529	0.00879255	up	SMil_00001032|size185791-augustus-gene-0.50	scaffold25|size185791	102748	106890	+	4143	protein_coding	GO:0005615,extracellular space; GO:0005507,copper ion binding; GO:0016491,oxidoreductase activity	--	At4g22010	ref|XP_011096053.1|	ASOL_TOBAC,RecName: Full=L-ascorbate oxidase homolog; EC=1.10.3.-; AltName: Full=Pollen-specific protein NTP303; Flags: Precursor;	A0A022QII5_ERYGU,SubName: Full=Uncharacterized protein {ECO:0000313|EMBL:EYU27771.1};
SMil_00001053|size185048-augustus-gene-0.55	525	1105	1.072	0.000157196	0.00335068	up	SMil_00001053|size185048-augustus-gene-0.55	scaffold26|size185048	141462	145851	-	4390	protein_coding	GO:0016021,integral component of membrane; GO:0005886,plasma membrane; GO:0009506,plasmodesma; GO:0005524,ATP binding; GO:0042626,ATPase activity, coupled to transmembrane movement of substances; GO:0010329,auxin efflux transmembrane transporter activity; GO:0010540,basipetal auxin transport	K05658: ABCB1, CD243; ATP-binding cassette, subfamily B (MDR/TAP), member 1 [EC:3.6.3.44]	At1g02520	ref|XP_012849709.1|	AB11B_ARATH,RecName: Full=ABC transporter B family member 11; Short=ABC transporter ABCB.11; Short=AtABCB11; AltName: Full=Multidrug resistance protein 8; AltName: Full=P-glycoprotein 11;	A0A022QHM2_ERYGU,SubName: Full=Uncharacterized protein {ECO:0000313|EMBL:EYU27079.1};
SMil_00001088|size183332-augustus-gene-0.48	64	448	2.808	0.000449553	0.00764923	up	SMil_00001088|size183332-augustus-gene-0.48	scaffold30|size183332	51682	53370	-	1689	protein_coding	GO:0005634,nucleus; GO:0003700,DNA binding transcription factor activity; GO:0000981,RNA polymerase II transcription factor activity, sequence-specific DNA binding; GO:0043565,sequence-specific DNA binding; GO:0001135,transcription factor activity, RNA polymerase II transcription factor recruiting; GO:0044212,transcription regulatory region DNA binding; GO:0030154,cell differentiation; GO:0007275…	--	At1g06180	gb|AGN52049.1|	MYB13_ARATH,RecName: Full=Transcription factor MYB13 {ECO:0000305}; AltName: Full=ATMYBL1 {ECO:0000312|EMBL:CAA90748.1}; AltName: Full=Myb-related protein 13 {ECO:0000303|PubMed:11597504}; Short=AtMYB13 {ECO:0000303|PubMed:11597504};	A0A059PRR5_SALMI,SubName: Full=MYB-related transcription factor {ECO:0000313|EMBL:AGN52049.1};
SMil_00001109|size183136-augustus-gene-0.55	2413	470	-2.36	5.62979e-06	0.00023615	down	SMil_00001109|size183136-augustus-gene-0.55	scaffold1020|size183136	139929	140349	+	421	protein_coding	GO:0046872,metal ion binding	--	--	gb|AEQ54919.1|	MT3_CARPA,RecName: Full=Metallothionein-like protein type 3; Short=MT-3;	G4Y3P4_SALMI,SubName: Full=Metallothionin 3 {ECO:0000313|EMBL:AEQ54919.1};
SMil_00001118|size181870-processed-gene-0.24	5	433	6.645	2.0297e-14	9.74755e-12	up	SMil_00001118|size181870-processed-gene-0.24	scaffold33|size181870	56099	58279	-	2181	protein_coding	GO:0005634,nucleus; GO:0003677,DNA binding; GO:0003700,DNA binding transcription factor activity; GO:0009873,ethylene-activated signaling pathway; GO:0006351,transcription, DNA-templated	--	At1g19210	gb|PIN12523.1|	ERF17_ARATH,RecName: Full=Ethylene-responsive transcription factor ERF017;	A0A2G9H4V5_9LAMI,SubName: Full=Uncharacterized protein {ECO:0000313|EMBL:PIN12523.1};
SMil_00001123|size181870-augustus-gene-0.42	726	278	-1.384	0.00424438	0.0400628	down	SMil_00001123|size181870-augustus-gene-0.42	scaffold33|size181870	103411	104969	+	1559	protein_coding	--	--	--	gb|AKA27924.1|	--	A0A0D5Y9D3_SALMI,SubName: Full=WRKY protein {ECO:0000313|EMBL:AKA27924.1};
SMil_00001129|size181870-augustus-gene-0.45	11036	3879	-1.508	0.000415694	0.00723724	down	SMil_00001129|size181870-augustus-gene-0.45	scaffold33|size181870	140112	142723	+	2612	protein_coding	GO:0042807,central vacuole; GO:0009941,chloroplast envelope; GO:0005887,integral component of plasma membrane; GO:0009705,plant-type vacuole membrane; GO:0000326,protein storage vacuole; GO:0005774,vacuolar membrane; GO:0005773,vacuole; GO:0015204,urea transmembrane transporter activity; GO:0015250,water channel activity; GO:0080170,hydrogen peroxide transmembrane transport; GO:0034220,ion transm…	K09873: TIP; aquaporin TIP	At2g36830	ref|XP_011089965.1|	TIP11_ARATH,RecName: Full=Aquaporin TIP1-1; AltName: Full=Aquaporin TIP; AltName: Full=Gamma-tonoplast intrinsic protein; Short=Gamma-TIP; AltName: Full=Tonoplast intrinsic protein 1-1; Short=AtTIP1;1; AltName: Full=Tonoplast intrinsic protein, root-specific RB7;	A0A1D5AHZ9_OLEEU,SubName: Full=Aquaporin TIP13 {ECO:0000313|EMBL:AOA52201.1};
SMil_00001136|size181588-augustus-gene-0.57	27616	5534	-2.319	0.00358151	0.0356817	down	SMil_00001136|size181588-augustus-gene-0.57	scaffold81|size181588	30376	41494	-	11119	protein_coding	GO:0009506,plasmodesma; GO:0052692,raffinose alpha-galactosidase activity; GO:0016757,transferase activity, transferring glycosyl groups; GO:0034484,raffinose catabolic process; GO:0080167,response to karrikin; GO:0006979,response to oxidative stress	--	At3g57520	ref|XP_011075230.1|	RFS2_ARATH,RecName: Full=Probable galactinol--sucrose galactosyltransferase 2; EC=2.4.1.82; AltName: Full=Protein SEED IMBIBITION 2; AltName: Full=Raffinose synthase 2;	A0A2G9GN66_9LAMI,SubName: Full=Galactinol--sucrose galactosyltransferase {ECO:0000313|EMBL:PIN06744.1}; EC=2.4.1.82 {ECO:0000313|EMBL:PIN06744.1};
SMil_00001146|size181588-processed-gene-0.22	110	627	2.504	4.49166e-16	2.8567e-13	up	SMil_00001146|size181588-processed-gene-0.22	scaffold81|size181588	139597	141445	+	1849	protein_coding	GO:0009941,chloroplast envelope; GO:0005634,nucleus; GO:0043531,ADP binding; GO:0005524,ATP binding; GO:0003700,DNA binding transcription factor activity; GO:0004674,protein serine/threonine kinase activity; GO:0043565,sequence-specific DNA binding; GO:0006952,defense response; GO:0006351,transcription, DNA-templated	--	At5g64550	ref|XP_010103840.1|	WRK19_ARATH,RecName: Full=Probable WRKY transcription factor 19; AltName: Full=WRKY DNA-binding protein 19;	W9RLV9_9ROSA,SubName: Full=Uncharacterized protein {ECO:0000313|EMBL:EXB97281.1};
SMil_00001160|size181105-augustus-gene-0.54	104	308	1.552	7.23594e-05	0.00185891	up	SMil_00001160|size181105-augustus-gene-0.54	scaffold146|size181105	163698	165959	-	2262	protein_coding	--	K13457: RPM1, RPS3; disease resistance protein RPM1	--	gb|PIN24197.1|	--	A0A2G9I352_9LAMI,SubName: Full=Apoptotic ATPase {ECO:0000313|EMBL:PIN24197.1};
SMil_00001165|size180686-processed-gene-0.9	398	107	-1.892	0.00076232	0.0114479	down	SMil_00001165|size180686-processed-gene-0.9	scaffold642|size180686	79333	83267	+	3935	protein_coding	--	--	--	gb|PIN10365.1|	--	A0A2G9GYS0_9LAMI,SubName: Full=Replication factor C, subunit RFC3 {ECO:0000313|EMBL:PIN10365.1};
SMil_00001166|size180686-augustus-gene-0.48	50	8	-2.647	0.0001211	0.00277685	down	SMil_00001166|size180686-augustus-gene-0.48	scaffold642|size180686	86805	87385	-	581	protein_coding	--	K14006: SEC23; protein transport protein SEC23	At4g14160	gb|EPS65594.1|	--	S8CF87_9LAMI,SubName: Full=Uncharacterized protein {ECO:0000313|EMBL:EPS65594.1};
SMil_00001169|size180686-augustus-gene-0.46	122	902	2.888	1.32117e-10	2.54834e-08	up	SMil_00001169|size180686-augustus-gene-0.46	scaffold642|size180686	155951	158563	+	2613	protein_coding	--	--	At2g39650	ref|XP_012835924.1|	--	A0A022RE36_ERYGU,SubName: Full=Uncharacterized protein {ECO:0000313|EMBL:EYU38441.1};
SMil_00001171|size180686-augustus-gene-0.47	16	56	1.734	0.00500205	0.04479	up	SMil_00001171|size180686-augustus-gene-0.47	scaffold642|size180686	174579	180686	+	6108	protein_coding	GO:0005884,actin filament; GO:0032432,actin filament bundle; GO:0005829,cytosol; GO:0051015,actin filament binding; GO:0051764,actin crosslink formation; GO:0030036,actin cytoskeleton organization; GO:0051017,actin filament bundle assembly; GO:0051639,actin filament network formation; GO:0009846,pollen germination; GO:0009860,pollen tube growth	K17275: PLS1; plastin-1	At5g35700	ref|XP_022898552.1|	FIMB5_ARATH,RecName: Full=Fimbrin-5 {ECO:0000305}; Short=AtFIM5; AltName: Full=Fimbrin-like protein 2 {ECO:0000312|EMBL:AED94007.1}; AltName: Full=Fimbrin5 {ECO:0000303|PubMed:21098731};	A0A1U8EDM9_CAPAN,SubName: Full=fimbrin-5 {ECO:0000313|RefSeq:XP_016541430.1};
SMil_00001175|size180458-processed-gene-0.20	685	113	-2.594	1.60445e-07	1.20242e-05	down	SMil_00001175|size180458-processed-gene-0.20	scaffold35|size180458	6741	7127	-	387	protein_coding	--	--	--	gb|PIN16486.1|	--	A0A2G9HG49_9LAMI,SubName: Full=Uncharacterized protein {ECO:0000313|EMBL:PIN16486.1};
SMil_00001176|size180458-augustus-gene-0.55	6673	1294	-2.366	0.00200916	0.0237824	down	SMil_00001176|size180458-augustus-gene-0.55	scaffold35|size180458	8804	14040	-	5237	protein_coding	--	--	--	gb|PIN22022.1|	--	A0A2G9HWY1_9LAMI,SubName: Full=Uncharacterized protein {ECO:0000313|EMBL:PIN22022.1};
SMil_00001190|size180458-augustus-gene-0.63	1511	523	-1.529	0.00135254	0.0176649	down	SMil_00001190|size180458-augustus-gene-0.63	scaffold35|size180458	166060	167424	-	1365	protein_coding	GO:0016021,integral component of membrane	--	At4g34320	ref|XP_020552158.1|	U496A_ORYSJ,RecName: Full=UPF0496 protein 1;	A0A022RW80_ERYGU,SubName: Full=Uncharacterized protein {ECO:0000313|EMBL:EYU44304.1};
SMil_00001196|size180429-augustus-gene-0.37	87	312	1.835	0.00042409	0.00732723	up	SMil_00001196|size180429-augustus-gene-0.37	scaffold36|size180429	37037	38711	+	1675	protein_coding	GO:0005634,nucleus; GO:0003700,DNA binding transcription factor activity; GO:0044212,transcription regulatory region DNA binding; GO:0090603,sieve element differentiation; GO:0090602,sieve element enucleation; GO:0006351,transcription, DNA-templated	--	At1g54330	ref|XP_011095829.1|	NAC45_ARATH,RecName: Full=NAC domain-containing protein 45 {ECO:0000312|EMBL:AEE73912.1};	A0A022QM93_ERYGU,SubName: Full=Uncharacterized protein {ECO:0000313|EMBL:EYU27595.1};
SMil_00001202|size180429-processed-gene-0.14	26110	9424	-1.47	0.00507622	0.0451777	down	SMil_00001202|size180429-processed-gene-0.14	scaffold36|size180429	152207	166625	+	14419	protein_coding	GO:0005829,cytosol; GO:0016020,membrane; GO:0005730,nucleolus; GO:0005634,nucleus; GO:0005524,ATP binding; GO:0004612,phosphoenolpyruvate carboxykinase (ATP) activity; GO:0016036,cellular response to phosphate starvation; GO:0009817,defense response to fungus, incompatible interaction; GO:0006094,gluconeogenesis; GO:0046686,response to cadmium ion	--	At4g37870	ref|XP_011073644.1|	PCKA_ARATH,RecName: Full=Phosphoenolpyruvate carboxykinase (ATP); Short=PEP carboxykinase; Short=PEPCK; EC=4.1.1.49;	A0A2G9HGN8_9LAMI,SubName: Full=Uncharacterized protein {ECO:0000313|EMBL:PIN16460.1};
SMil_00001204|size180317-processed-gene-0.6	15	53	1.781	0.00152798	0.019374	up	SMil_00001204|size180317-processed-gene-0.6	scaffold49|size180317	64213	65201	+	989	protein_coding	GO:0009507,chloroplast; GO:0009941,chloroplast envelope; GO:0009570,chloroplast stroma; GO:0016671,oxidoreductase activity, acting on a sulfur group of donors, disulfide as acceptor; GO:0015035,protein disulfide oxidoreductase activity; GO:0047134,protein-disulfide reductase activity; GO:0004791,thioredoxin-disulfide reductase activity; GO:0045454,cell redox homeostasis; GO:0034599,cellular respo…	--	At1g76080	ref|XP_011083421.1|	CDSP_ARATH,RecName: Full=Thioredoxin-like protein CDSP32, chloroplastic; AltName: Full=Chloroplastic drought-induced stress protein of 32 KDa; Short=AtCDSP32; Flags: Precursor;	A0A2G9GPI8_9LAMI,SubName: Full=Thioredoxin {ECO:0000313|EMBL:PIN07217.1}; EC=1.6.5.4 {ECO:0000313|EMBL:PIN07217.1};
SMil_00001207|size180317-processed-gene-0.26	102	31	-1.716	1.34403e-06	7.58458e-05	down	SMil_00001207|size180317-processed-gene-0.26	scaffold49|size180317	145619	146209	+	591	protein_coding	GO:0005634,nucleus; GO:0003700,DNA binding transcription factor activity; GO:0043565,sequence-specific DNA binding; GO:0009631,cold acclimation; GO:0009409,response to cold; GO:0006351,transcription, DNA-templated	K09286: EREBP; EREBP-like factor	At4g25470	gb|ACB45092.1|	DRE1C_ARATH,RecName: Full=Dehydration-responsive element-binding protein 1C; Short=Protein DREB1C; AltName: Full=C-repeat/dehydration-responsive element-binding factor 2; Short=C-repeat-binding factor 2; Short=CRT/DRE-binding factor 2;	B3TPP9_SOLCO,SubName: Full=CRT binding factor 3 {ECO:0000313|EMBL:ACB45092.1};
SMil_00001213|size180071-augustus-gene-0.40	190	76	-1.324	0.000101696	0.00242217	down	SMil_00001213|size180071-augustus-gene-0.40	scaffold37|size180071	94893	97256	+	2364	protein_coding	--	--	At4g32440_1	ref|XP_011081930.1|	--	A0A2G9G6F2_9LAMI,SubName: Full=Uncharacterized protein {ECO:0000313|EMBL:PIN00894.1};
SMil_00001215|size180071-augustus-gene-0.46	1733	5018	1.533	0.00532239	0.0468387	up	SMil_00001215|size180071-augustus-gene-0.46	scaffold37|size180071	104851	108485	-	3635	protein_coding	--	--	At5g11420	ref|XP_011081926.1|	--	A0A022Q438_ERYGU,SubName: Full=Uncharacterized protein {ECO:0000313|EMBL:EYU21948.1};
SMil_00001258|size178328-augustus-gene-0.43	4107	15153	1.884	1.50627e-11	3.69224e-09	up	SMil_00001258|size178328-augustus-gene-0.43	scaffold39|size178328	59331	62721	-	3391	protein_coding	--	--	At3g44190	gb|PIN18531.1|	--	A0A2G9HLY3_9LAMI,SubName: Full=NADH-dehydrogenase (Ubiquinone) {ECO:0000313|EMBL:PIN18531.1}; EC=1.6.5.9 {ECO:0000313|EMBL:PIN18531.1};
SMil_00001265|size177832-augustus-gene-0.34	974	5211	2.419	5.98027e-10	9.9104e-08	up	SMil_00001265|size177832-augustus-gene-0.34	scaffold41|size177832	34632	36828	+	2197	protein_coding	GO:0005737,cytoplasm; GO:0005730,nucleolus; GO:0005634,nucleus; GO:0008270,zinc ion binding; GO:0030001,metal ion transport; GO:0009910,negative regulation of flower development	--	At5g60800	ref|XP_011089949.1|	HIP3_ARATH,RecName: Full=Heavy metal-associated isoprenylated plant protein 3 {ECO:0000303|PubMed:21072340, ECO:0000303|PubMed:23368984}; Short=AtHIP03 {ECO:0000303|PubMed:21072340, ECO:0000303|PubMed:23368984}; Short=AtHIPP3 {ECO:0000303|PubMed:21072340, ECO:0000303|PubMed:23368984}; Flags: Precursor;	A0A022R813_ERYGU,SubName: Full=Uncharacterized protein {ECO:0000313|EMBL:EYU36154.1};
SMil_00001305|size176979-augustus-gene-0.52	3723	1092	-1.769	0.000116021	0.00269251	down	SMil_00001305|size176979-augustus-gene-0.52	scaffold43|size176979	127621	131757	-	4137	protein_coding	GO:0010286,heat acclimation; GO:1901332,negative regulation of lateral root development; GO:0051603,proteolysis involved in cellular protein catabolic process	K03875: SKP2, FBXL1; F-box and leucine-rich repeat protein 1 (S-phase kinase-associated protein 2)	At1g77000	ref|XP_011101915.1|	SKP2B_ARATH,RecName: Full=F-box protein SKP2B; AltName: Full=F-box/LRR-repeat protein 5; Short=AtFB5; AltName: Full=SKP2-like protein 2; Short=AtSKP2;2;	A0A022QY27_ERYGU,SubName: Full=Uncharacterized protein {ECO:0000313|EMBL:EYU32469.1};
SMil_00001318|size176591-augustus-gene-0.51	176	20	-3.127	5.10125e-06	0.000218259	down	SMil_00001318|size176591-augustus-gene-0.51	scaffold44|size176591	63214	65168	-	1955	protein_coding	GO:0046872,metal ion binding; GO:0030570,pectate lyase activity; GO:0045490,pectin catabolic process	--	At1g14420	gb|PIN25335.1|	PLY_LILLO,RecName: Full=Pectate lyase; EC=4.2.2.2; Flags: Precursor;	A0A2G9I6F0_9LAMI,RecName: Full=Pectate lyase {ECO:0000256|RuleBase:RU361123}; EC=4.2.2.2 {ECO:0000256|RuleBase:RU361123};
SMil_00001332|size176305-augustus-gene-0.51	20	77	1.955	0.000189845	0.00390852	up	SMil_00001332|size176305-augustus-gene-0.51	scaffold195|size176305	31127	32779	-	1653	protein_coding	GO:0005615,extracellular space; GO:0005764,lysosome; GO:0005634,nucleus; GO:0000325,plant-type vacuole; GO:0005886,plasma membrane; GO:0004197,cysteine-type endopeptidase activity; GO:0010623,programmed cell death involved in cell development; GO:0051603,proteolysis involved in cellular protein catabolic process	K16290: XCP; xylem cysteine proteinase [EC:3.4.22.-]	At4g35350	ref|XP_011100156.1|	XCP1_ARATH,RecName: Full=Cysteine protease XCP1 {ECO:0000305}; EC=3.4.22.-; AltName: Full=Xylem cysteine peptidase 1 {ECO:0000303|PubMed:10889267}; Short=AtXCP1 {ECO:0000303|PubMed:10889267}; Flags: Precursor;	A0A2G9HAX4_9LAMI,SubName: Full=Cysteine proteinase Cathepsin F {ECO:0000313|EMBL:PIN14681.1}; EC=3.4.22.6 {ECO:0000313|EMBL:PIN14681.1};
SMil_00001346|size176302-processed-gene-0.34	184	413	1.172	0.00101257	0.0143628	up	SMil_00001346|size176302-processed-gene-0.34	scaffold457|size176302	103187	107088	-	3902	protein_coding	GO:0016021,integral component of membrane; GO:0005743,mitochondrial inner membrane; GO:0015228,coenzyme A transmembrane transporter activity; GO:1990559,mitochondrial coenzyme A transmembrane transport	--	At1g14560	emb|CAN83681.1|	COAC1_MAIZE,RecName: Full=Mitochondrial carrier protein CoAc1 {ECO:0000305}; AltName: Full=Mitochondrial carrier family protein 2 {ECO:0000305}; AltName: Full=Mitochondrial coenzyme A transporter CoAc1 {ECO:0000305}; AltName: Full=ZmCoAc1 {ECO:0000303|PubMed:23590975};	A5BXD4_VITVI,SubName: Full=Uncharacterized protein {ECO:0000313|EMBL:CAN83681.1};
SMil_00001351|size175789-augustus-gene-0.51	251	61	-2.044	1.31689e-07	1.01938e-05	down	SMil_00001351|size175789-augustus-gene-0.51	scaffold71|size175789	84090	84667	-	578	protein_coding	--	--	At1g53400	ref|XP_020550272.1|	--	A0A2I0JJY3_PUNGR,SubName: Full=Uncharacterized protein {ECO:0000313|EMBL:PKI56250.1};
SMil_00001359|size175305-augustus-gene-0.43	189	68	-1.465	0.000843299	0.0123565	down	SMil_00001359|size175305-augustus-gene-0.43	scaffold46|size175305	49595	52182	+	2588	protein_coding	--	--	--	--	--	--
SMil_00001430|size173943-augustus-gene-0.58	38	166	2.15	1.99209e-06	0.000106299	up	SMil_00001430|size173943-augustus-gene-0.58	scaffold1494|size173943	139437	142155	-	2719	protein_coding	GO:0005737,cytoplasm; GO:0004459,L-lactate dehydrogenase activity; GO:0005975,carbohydrate metabolic process; GO:0019752,carboxylic acid metabolic process	K00016: LDH, ldh; L-lactate dehydrogenase [EC:1.1.1.27]	At4g17260	gb|PIN20248.1|	LDHB_HORVU,RecName: Full=L-lactate dehydrogenase B; Short=LDH-B; EC=1.1.1.27; Flags: Fragment;	A0A2G9HRV0_9LAMI,RecName: Full=L-lactate dehydrogenase {ECO:0000256|RuleBase:RU000496}; EC=1.1.1.27 {ECO:0000256|RuleBase:RU000496};
SMil_00001432|size172213-augustus-gene-0.40	14554	1504	-3.275	0.000752989	0.0113418	down	SMil_00001432|size172213-augustus-gene-0.40	scaffold50|size172213	2671	4458	+	1788	protein_coding	--	--	At1g80160	ref|XP_012856838.1|	--	A0A022Q530_ERYGU,SubName: Full=Uncharacterized protein {ECO:0000313|EMBL:EYU21620.1};
SMil_00001433|size172213-processed-gene-0.18	154	40	-1.915	0.00439702	0.0411905	down	SMil_00001433|size172213-processed-gene-0.18	scaffold50|size172213	9025	11574	-	2550	protein_coding	GO:0043231,intracellular membrane-bounded organelle; GO:0004519,endonuclease activity; GO:0003723,RNA binding; GO:0009451,RNA modification	--	At5g02860	ref|XP_011088174.1|	PP362_ARATH,RecName: Full=Pentatricopeptide repeat-containing protein At5g02860;	A0A2G9HCV1_9LAMI,SubName: Full=Uncharacterized protein {ECO:0000313|EMBL:PIN15283.1};
SMil_00001446|size172213-processed-gene-0.11	48	6	-2.848	3.55575e-05	0.0010525	down	SMil_00001446|size172213-processed-gene-0.11	scaffold50|size172213	125713	126613	+	901	protein_coding	--	--	At5g08050	gb|PIN12616.1|	--	A0A2G9H530_9LAMI,SubName: Full=Uncharacterized protein {ECO:0000313|EMBL:PIN12616.1};
SMil_00001451|size171480-processed-gene-0.21	455	188	-1.268	0.000939335	0.0135444	down	SMil_00001451|size171480-processed-gene-0.21	scaffold52|size171480	59163	59615	-	453	protein_coding	GO:0047213,anthocyanidin 3-O-glucosyltransferase activity; GO:0009718,anthocyanin-containing compound biosynthetic process	K12356: UGT72E; coniferyl-alcohol glucosyltransferase [EC:2.4.1.111]	At3g50740	ref|XP_011097210.1|	UFOG5_MANES,RecName: Full=Anthocyanidin 3-O-glucosyltransferase 5; EC=2.4.1.115; AltName: Full=Flavonol 3-O-glucosyltransferase 5; AltName: Full=UDP-glucose flavonoid 3-O-glucosyltransferase 5;	M1AYD3_SOLTU,SubName: Full=Uncharacterized protein {ECO:0000313|EnsemblPlants:PGSC0003DMT400032957};
SMil_00001462|size171176-augustus-gene-0.60	27	5	-2.441	0.00193947	0.0231908	down	SMil_00001462|size171176-augustus-gene-0.60	scaffold1710|size171176	30537	31453	-	917	protein_coding	--	--	At3g54040	ref|XP_022856611.1|	--	A0A022REP5_ERYGU,SubName: Full=Uncharacterized protein {ECO:0000313|EMBL:EYU38454.1};
SMil_00001463|size171176-processed-gene-0.4	18	4	-2.076	0.00311608	0.0324458	down	SMil_00001463|size171176-processed-gene-0.4	scaffold1710|size171176	31521	31799	+	279	protein_coding	--	--	--	--	--	--
SMil_00001477|size171111-processed-gene-0.34	834	297	-1.487	0.002993	0.0316261	down	SMil_00001477|size171111-processed-gene-0.34	scaffold91|size171111	3764	6323	-	2560	protein_coding	GO:0016021,integral component of membrane; GO:0006952,defense response; GO:1900150,regulation of defense response to fungus; GO:1902288,regulation of defense response to oomycetes; GO:0002238,response to molecule of fungal origin	--	At2g33060	gb|ACB99694.1|	RLP42_ARATH,RecName: Full=Receptor like protein 42 {ECO:0000303|PubMed:18434605}; Short=AtRLP42 {ECO:0000303|PubMed:18434605}; AltName: Full=Protein RESPONSIVENESS TO BOTRYTIS POLYGALACTURONASES 1 {ECO:0000303|PubMed:24259685}; Flags: Precursor;	B2LVF8_MENSP,SubName: Full=Verticillium wilt resistance-like protein {ECO:0000313|EMBL:ACB99694.1};
SMil_00001492|size170907-processed-gene-0.43	340	19	-4.174	4.43285e-06	0.000196079	down	SMil_00001492|size170907-processed-gene-0.43	scaffold53|size170907	106875	108123	-	1249	protein_coding	GO:0005634,nucleus; GO:0003700,DNA binding transcription factor activity; GO:0000981,RNA polymerase II transcription factor activity, sequence-specific DNA binding; GO:0043565,sequence-specific DNA binding; GO:0001135,transcription factor activity, RNA polymerase II transcription factor recruiting; GO:0044212,transcription regulatory region DNA binding; GO:0009738,abscisic acid-activated signalin…	--	At5g67300	ref|XP_020551750.1|	MYB44_ARATH,RecName: Full=Transcription factor MYB44 {ECO:0000303|PubMed:11597504}; AltName: Full=Myb-related protein 44 {ECO:0000303|PubMed:11597504}; Short=AtMYB44 {ECO:0000303|PubMed:11597504}; AltName: Full=Myb-related protein R1 {ECO:0000303|PubMed:9678577}; Short=AtMYBR1 {ECO:0000303|PubMed:9678577};	A0A0K1SBK4_REHGL,SubName: Full=R2R3-MYB protein {ECO:0000313|EMBL:AKV71959.1};
SMil_00001498|size170340-augustus-gene-0.43	1383	397	-1.801	0.002518	0.0278448	down	SMil_00001498|size170340-augustus-gene-0.43	scaffold157|size170340	4506	8959	-	4454	protein_coding	GO:0005829,cytosol; GO:1903600,glutaminase complex; GO:0004359,glutaminase activity; GO:0046982,protein heterodimerization activity; GO:0036381,pyridoxal 5'-phosphate synthase (glutamine hydrolysing) activity; GO:0006541,glutamine metabolic process; GO:0042823,pyridoxal phosphate biosynthetic process; GO:0008614,pyridoxine metabolic process; GO:0042819,vitamin B6 biosynthetic process	--	At5g60540	ref|XP_022847431.1|	PDX2_ARATH,RecName: Full=Probable pyridoxal 5'-phosphate synthase subunit PDX2; Short=AtPDX2; EC=4.3.3.6 {ECO:0000269|PubMed:17468224}; AltName: Full=Protein EMBRYO DEFECTIVE 2407; AltName: Full=Pyridoxal 5'-phosphate synthase glutaminase subunit; EC=3.5.1.2 {ECO:0000269|PubMed:17468224};	A0A022PTI4_ERYGU,SubName: Full=Uncharacterized protein {ECO:0000313|EMBL:EYU18844.1}; Flags: Fragment;
SMil_00001572|size168218-augustus-gene-0.48	63	923	3.865	3.36704e-08	3.32913e-06	up	SMil_00001572|size168218-augustus-gene-0.48	scaffold1423|size168218	87403	88749	-	1347	protein_coding	GO:0016021,integral component of membrane; GO:0005886,plasma membrane; GO:0015171,amino acid transmembrane transporter activity; GO:0003333,amino acid transmembrane transport	--	At1g47670	ref|XP_011099569.1|	LHTL8_ARATH,RecName: Full=Lysine histidine transporter-like 8; AltName: Full=Amino acid transporter-like protein 1;	A0A2G9GGU2_9LAMI,SubName: Full=Amino acid transporter {ECO:0000313|EMBL:PIN04415.1};
SMil_00001589|size168217-processed-gene-0.19	30	2	-3.737	0.00101518	0.0143824	down	SMil_00001589|size168217-processed-gene-0.19	scaffold136|size168217	68831	72786	-	3956	protein_coding	GO:0000777,condensed chromosome kinetochore; GO:0005828,kinetochore microtubule; GO:0005635,nuclear envelope; GO:0009524,phragmoplast; GO:0000919,cell plate assembly; GO:0009553,embryo sac development; GO:0009555,pollen development; GO:0032467,positive regulation of cytokinesis; GO:0060236,regulation of mitotic spindle organization; GO:2000694,regulation of phragmoplast microtubule organization	--	At5g05970	ref|XP_011076764.1|	NEDD1_ARATH,RecName: Full=Protein NEDD1 {ECO:0000303|PubMed:19383896}; AltName: Full=Neural precursor cell expressed developmentally down-regulated protein 1 homolog {ECO:0000303|PubMed:19383896}; AltName: Full=Protein GCP-WD {ECO:0000303|PubMed:25438942};	A0A022PW00_ERYGU,SubName: Full=Uncharacterized protein {ECO:0000313|EMBL:EYU19951.1};
SMil_00001590|size168217-augustus-gene-0.39	37	2	-4.569	9.29569e-05	0.00224816	down	SMil_00001590|size168217-augustus-gene-0.39	scaffold136|size168217	74682	78711	-	4030	protein_coding	GO:0000777,condensed chromosome kinetochore; GO:0005828,kinetochore microtubule; GO:0005635,nuclear envelope; GO:0009524,phragmoplast; GO:0000919,cell plate assembly; GO:0009553,embryo sac development; GO:0009555,pollen development; GO:0032467,positive regulation of cytokinesis; GO:0060236,regulation of mitotic spindle organization; GO:2000694,regulation of phragmoplast microtubule organization	K16547: NEDD1; protein NEDD1	At5g05970	gb|PIN07929.1|	NEDD1_ARATH,RecName: Full=Protein NEDD1 {ECO:0000303|PubMed:19383896}; AltName: Full=Neural precursor cell expressed developmentally down-regulated protein 1 homolog {ECO:0000303|PubMed:19383896}; AltName: Full=Protein GCP-WD {ECO:0000303|PubMed:25438942};	A0A2G9GRM4_9LAMI,SubName: Full=Nuclear protein COP1 {ECO:0000313|EMBL:PIN07929.1};
SMil_00001592|size168217-augustus-gene-0.31	1473	491	-1.585	0.00496909	0.0445967	down	SMil_00001592|size168217-augustus-gene-0.31	scaffold136|size168217	93324	97840	+	4517	protein_coding	GO:0046872,metal ion binding; GO:0043130,ubiquitin binding; GO:0010088,phloem development; GO:0048364,root development	--	At1g19270	ref|XP_011076767.1|	DAR2_ARATH,RecName: Full=Protein DA1-related 2;	A0A022PUC0_ERYGU,SubName: Full=Uncharacterized protein {ECO:0000313|EMBL:EYU19952.1};
SMil_00001607|size167637-processed-gene-0.2	1414	11055	2.967	1.5461e-10	2.95796e-08	up	SMil_00001607|size167637-processed-gene-0.2	scaffold83|size167637	18134	20065	+	1932	protein_coding	GO:0005829,cytosol; GO:0012505,endomembrane system; GO:0000145,exocyst; GO:0016020,membrane; GO:0005634,nucleus; GO:0045335,phagocytic vesicle; GO:0031982,vesicle; GO:0006952,defense response; GO:0006887,exocytosis; GO:1900426,positive regulation of defense response to bacterium; GO:0009617,response to bacterium; GO:0009620,response to fungus; GO:0002237,response to molecule of bacterial origin	K07195: EXOC7, EXO70; exocyst complex component 7	At5g59730	ref|XP_011089411.1|	E70H1_ARATH,RecName: Full=Exocyst complex component EXO70H1 {ECO:0000303|PubMed:16942608}; Short=AtExo70h1 {ECO:0000303|PubMed:16942608}; AltName: Full=Exocyst subunit Exo70 family protein H1 {ECO:0000303|PubMed:16942608};	A0A022PTU5_ERYGU,SubName: Full=Uncharacterized protein {ECO:0000313|EMBL:EYU18924.1};
SMil_00001615|size167637-augustus-gene-0.43	35	0	-6.702	0.000148883	0.00322014	down	SMil_00001615|size167637-augustus-gene-0.43	scaffold83|size167637	117947	118853	+	907	protein_coding	GO:0016021,integral component of membrane; GO:0005524,ATP binding; GO:0004674,protein serine/threonine kinase activity; GO:0009793,embryo development ending in seed dormancy; GO:0009960,endosperm development	--	At3g46330	gb|PIN23959.1|	MEE39_ARATH,RecName: Full=Probable LRR receptor-like serine/threonine-protein kinase MEE39; EC=2.7.11.1; AltName: Full=Protein MATERNAL EFFECT EMBRYO ARREST 39; Flags: Precursor;	A0A2G9I2H7_9LAMI,SubName: Full=Non-specific serine/threonine protein kinase {ECO:0000313|EMBL:PIN23959.1}; EC=2.7.11.1 {ECO:0000313|EMBL:PIN23959.1};
SMil_00001616|size167637-augustus-gene-0.44	43	2	-4.769	0.000361675	0.00645257	down	SMil_00001616|size167637-augustus-gene-0.44	scaffold83|size167637	119377	120210	+	834	protein_coding	GO:0012505,endomembrane system; GO:0016021,integral component of membrane; GO:0005886,plasma membrane; GO:0005524,ATP binding; GO:0004674,protein serine/threonine kinase activity; GO:0019199,transmembrane receptor protein kinase activity; GO:0010204,defense response signaling pathway, resistance gene-independent; GO:0016045,detection of bacterium; GO:0002764,immune response-regulating signaling p…	--	At1g49100	gb|PIN23959.1|	EFR_ARATH,RecName: Full=LRR receptor-like serine/threonine-protein kinase EFR; EC=2.7.11.1; AltName: Full=Elongation factor Tu receptor; Short=EF-Tu receptor; Flags: Precursor;	A0A2G9I2H7_9LAMI,SubName: Full=Non-specific serine/threonine protein kinase {ECO:0000313|EMBL:PIN23959.1}; EC=2.7.11.1 {ECO:0000313|EMBL:PIN23959.1};
SMil_00001619|size167551-augustus-gene-0.41	639	293	-1.121	0.00259009	0.0285213	down	SMil_00001619|size167551-augustus-gene-0.41	scaffold430|size167551	13865	16833	+	2969	protein_coding	GO:0005634,nucleus; GO:0009742,brassinosteroid mediated signaling pathway; GO:0032784,regulation of DNA-templated transcription, elongation; GO:2001253,regulation of histone H3-K36 trimethylation; GO:0010793,regulation of mRNA export from nucleus; GO:0050684,regulation of mRNA processing; GO:0006351,transcription, DNA-templated	--	At1g32130	ref|XP_011074731.1|	IWS1_ARATH,RecName: Full=Protein IWS1 homolog 1 {ECO:0000305}; Short=AtIWS1 {ECO:0000303|PubMed:20139304}; AltName: Full=Interacts with SPT6 protein 1 {ECO:0000305}; AltName: Full=Protein HIGH NITROGEN INSENSITIVE 9; AltName: Full=Protein SUPPRESSOR OF BES-1-D 1 {ECO:0000305};	A0A2G9HRK4_9LAMI,SubName: Full=Uncharacterized protein {ECO:0000313|EMBL:PIN20152.1};
SMil_00001624|size167551-augustus-gene-0.44	4909	1072	-2.195	1.78304e-05	0.000597698	down	SMil_00001624|size167551-augustus-gene-0.44	scaffold430|size167551	88742	90822	+	2081	protein_coding	GO:0005788,endoplasmic reticulum lumen; GO:0051082,unfolded protein binding; GO:0006457,protein folding	--	At1g56300	gb|PIN21859.1|	DJB6_ORYSJ,RecName: Full=DnaJ protein ERDJ3B {ECO:0000305}; AltName: Full=Chaperone protein dnaJ B6 {ECO:0000305}; Short=OsDjB6 {ECO:0000303|PubMed:23160806}; AltName: Full=Endoplasmic reticulum dnaJ domain-containing protein 3B {ECO:0000305}; Short=OsERdj3B {ECO:0000303|PubMed:24153418}; Flags: Precursor;	A0A2G9HWI5_9LAMI,SubName: Full=Uncharacterized protein {ECO:0000313|EMBL:PIN21859.1};
SMil_00001646|size166820-augustus-gene-0.38	507	43	-3.546	0.000496694	0.00825437	down	SMil_00001646|size166820-augustus-gene-0.38	scaffold959|size166820	30896	33134	+	2239	protein_coding	GO:0009507,chloroplast; GO:0009941,chloroplast envelope; GO:0009535,chloroplast thylakoid membrane; GO:0031357,integral component of chloroplast inner membrane; GO:0070417,cellular response to cold; GO:0042631,cellular response to water deprivation; GO:0009631,cold acclimation; GO:0009737,response to abscisic acid	--	At1g29390	ref|XP_011096494.1|	CRIM1_ARATH,RecName: Full=Cold-regulated 413 inner membrane protein 1, chloroplastic; Short=AtCOR413-IM1; AltName: Full=Cold-regulated 413 thylakoid membrane 1; Short=AtCOR413-TM1; Flags: Precursor;	A0A2G9H8I0_9LAMI,SubName: Full=Uncharacterized protein {ECO:0000313|EMBL:PIN13822.1};
SMil_00001647|size166820-augustus-gene-0.44	54	7	-2.933	0.00528633	0.0466085	down	SMil_00001647|size166820-augustus-gene-0.44	scaffold959|size166820	34053	35481	-	1429	protein_coding	--	--	--	--	--	--
SMil_00001648|size166820-augustus-gene-0.39	85	6	-3.696	0.000565203	0.00904171	down	SMil_00001648|size166820-augustus-gene-0.39	scaffold959|size166820	34947	37192	+	2246	protein_coding	GO:0009507,chloroplast; GO:0009941,chloroplast envelope; GO:0009535,chloroplast thylakoid membrane; GO:0031357,integral component of chloroplast inner membrane; GO:0070417,cellular response to cold; GO:0042631,cellular response to water deprivation; GO:0009631,cold acclimation; GO:0009737,response to abscisic acid	--	At1g29390	ref|XP_011096494.1|	CRIM1_ARATH,RecName: Full=Cold-regulated 413 inner membrane protein 1, chloroplastic; Short=AtCOR413-IM1; AltName: Full=Cold-regulated 413 thylakoid membrane 1; Short=AtCOR413-TM1; Flags: Precursor;	A0A2G9H8I0_9LAMI,SubName: Full=Uncharacterized protein {ECO:0000313|EMBL:PIN13822.1};
SMil_00001660|size166820-augustus-gene-0.51	2606	11064	2.086	0.00117973	0.0159824	up	SMil_00001660|size166820-augustus-gene-0.51	scaffold959|size166820	133450	137954	-	4505	protein_coding	--	--	At3g11760	gb|PIN01734.1|	--	A0A2G9G8W7_9LAMI,SubName: Full=Uncharacterized protein {ECO:0000313|EMBL:PIN01734.1};
SMil_00001662|size166772-processed-gene-0.28	88	20	-2.18	2.90466e-07	2.01037e-05	down	SMil_00001662|size166772-processed-gene-0.28	scaffold56|size166772	19869	20603	-	735	protein_coding	GO:0005634,nucleus; GO:0045892,negative regulation of transcription, DNA-templated; GO:0006351,transcription, DNA-templated	--	At5g04820	ref|XP_002269135.1|	OPF13_ARATH,RecName: Full=Transcription repressor OFP13; AltName: Full=Ovate family protein 13; Short=AtOFP13;	D7T3D6_VITVI,SubName: Full=Uncharacterized protein {ECO:0000313|EMBL:CBI25021.3};
SMil_00001663|size166772-processed-gene-0.29	482	216	-1.158	0.00210273	0.0245322	down	SMil_00001663|size166772-processed-gene-0.29	scaffold56|size166772	25852	26232	-	381	protein_coding	GO:0022626,cytosolic ribosome; GO:0005634,nucleus; GO:0003700,DNA binding transcription factor activity; GO:0046872,metal ion binding; GO:0043565,sequence-specific DNA binding; GO:0044212,transcription regulatory region DNA binding; GO:0009738,abscisic acid-activated signaling pathway; GO:0009736,cytokinin-activated signaling pathway; GO:0009740,gibberellic acid mediated signaling pathway; GO:000…	--	At1g67030	ref|XP_011087078.1|	ZFP6_ARATH,RecName: Full=Zinc finger protein 6 {ECO:0000305};	A0A2G9HUT8_9LAMI,SubName: Full=Uncharacterized protein {ECO:0000313|EMBL:PIN21281.1};
SMil_00001669|size166772-processed-gene-0.42	210	52	-2.018	2.24302e-10	4.12364e-08	down	SMil_00001669|size166772-processed-gene-0.42	scaffold56|size166772	107517	108083	-	567	protein_coding	GO:0005618,cell wall; GO:0005576,extracellular region; GO:0016853,isomerase activity	--	At1g65870	ref|XP_011088570.1|	DIR21_ARATH,RecName: Full=Dirigent protein 21; Short=AtDIR21; Flags: Precursor;	A0A022QYE6_ERYGU,RecName: Full=Dirigent protein {ECO:0000256|RuleBase:RU363099};
SMil_00001722|size165830-processed-gene-0.27	193	82	-1.242	0.00012322	0.00280157	down	SMil_00001722|size165830-processed-gene-0.27	scaffold158|size165830	60672	63634	-	2963	protein_coding	GO:0043531,ADP binding; GO:0005524,ATP binding; GO:0006952,defense response	--	--	ref|XP_012856098.1|	RGA3_SOLBU,RecName: Full=Putative disease resistance protein RGA3; AltName: Full=Blight resistance protein B149; AltName: Full=RGA1-blb;	A0A022Q2M8_ERYGU,SubName: Full=Uncharacterized protein {ECO:0000313|EMBL:EYU21418.1};
SMil_00001730|size165830-augustus-gene-0.45	11	1	-3.507	0.00250203	0.0277519	down	SMil_00001730|size165830-augustus-gene-0.45	scaffold158|size165830	106776	109917	+	3142	protein_coding	--	--	--	--	--	--
SMil_00001751|size165598-augustus-gene-0.50	315	1288	2.029	0.000246376	0.00476394	up	SMil_00001751|size165598-augustus-gene-0.50	scaffold726|size165598	153362	160335	+	6974	protein_coding	GO:0016021,integral component of membrane; GO:0005634,nucleus; GO:0016874,ligase activity; GO:0008270,zinc ion binding; GO:0016567,protein ubiquitination	K16276: K16276, BTS; zinc finger protein-like protein	At1g74770	ref|XP_011071734.1|	BTSL2_ARATH,RecName: Full=Zinc finger protein BRUTUS-like At1g74770 {ECO:0000305};	F6GTB7_VITVI,SubName: Full=Uncharacterized protein {ECO:0000313|EMBL:CCB43126.1};
SMil_00001761|size164839-augustus-gene-0.32	87	266	1.62	0.00108349	0.0151136	up	SMil_00001761|size164839-augustus-gene-0.32	scaffold60|size164839	26479	31137	+	4659	protein_coding	--	--	At5g18860	gb|PIN03738.1|	--	A0A2G9GEM7_9LAMI,SubName: Full=Putative inosine-uridine preferring nucleoside hydrolase {ECO:0000313|EMBL:PIN03738.1};
SMil_00001767|size164839-augustus-gene-0.41	110	397	1.843	1.2925e-07	1.00713e-05	up	SMil_00001767|size164839-augustus-gene-0.41	scaffold60|size164839	72538	75510	-	2973	protein_coding	--	--	At3g21530	ref|XP_019180853.1|	--	A0A1S3YXB1_TOBAC,SubName: Full=uncharacterized protein LOC107780723 {ECO:0000313|RefSeq:XP_016456783.1};
SMil_00001769|size164839-processed-gene-0.21	214	30	-2.83	0.00428269	0.0403605	down	SMil_00001769|size164839-processed-gene-0.21	scaffold60|size164839	83812	95011	-	11200	protein_coding	GO:0009507,chloroplast; GO:0005524,ATP binding; GO:0016301,kinase activity; GO:0046872,metal ion binding; GO:0050242,pyruvate, phosphate dikinase activity; GO:0015979,photosynthesis; GO:0006090,pyruvate metabolic process	K01006: ppdK; pyruvate, orthophosphate dikinase [EC:2.7.9.1]	At4g15530	gb|PIN07985.1|	PPDK_FLAPR,RecName: Full=Pyruvate, phosphate dikinase, chloroplastic; EC=2.7.9.1 {ECO:0000250|UniProtKB:P11155}; AltName: Full=Pyruvate, orthophosphate dikinase; Flags: Precursor;	A0A2G9GRZ5_9LAMI,SubName: Full=Pyruvate, phosphate dikinase {ECO:0000313|EMBL:PIN07985.1}; EC=2.7.9.1 {ECO:0000313|EMBL:PIN07985.1};
SMil_00001779|size164691-processed-gene-0.20	2378	128	-4.21	1.11799e-06	6.54441e-05	down	SMil_00001779|size164691-processed-gene-0.20	scaffold61|size164691	7880	12989	-	5110	protein_coding	GO:0005768,endosome; GO:0005794,Golgi apparatus; GO:0016021,integral component of membrane; GO:0005886,plasma membrane; GO:0005802,trans-Golgi network; GO:0016760,cellulose synthase (UDP-forming) activity; GO:0016759,cellulose synthase activity; GO:0046872,metal ion binding; GO:0071555,cell wall organization; GO:0030244,cellulose biosynthetic process; GO:0042538,hyperosmotic salinity response; GO…	K10999: CESA; cellulose synthase A [EC:2.4.1.12]	At4g32410	ref|XP_011071168.1|	CESA1_ARATH,RecName: Full=Cellulose synthase A catalytic subunit 1 [UDP-forming]; Short=AtCesA1; EC=2.4.1.12; AltName: Full=Protein RADIALLY SWOLLEN 1; Short=AtRSW1;	A0A2G9HVW7_9LAMI,RecName: Full=Cellulose synthase {ECO:0000256|RuleBase:RU361116}; EC=2.4.1.12 {ECO:0000256|RuleBase:RU361116};
SMil_00001794|size164162-processed-gene-0.1	1193	572	-1.058	2.15151e-05	0.000700267	down	SMil_00001794|size164162-processed-gene-0.1	scaffold63|size164162	18376	24300	+	5925	protein_coding	--	--	--	ref|XP_012850341.1|	--	--
SMil_00001796|size164162-processed-gene-0.2	2331	657	-1.825	0.00415544	0.0395028	down	SMil_00001796|size164162-processed-gene-0.2	scaffold63|size164162	63528	64559	+	1032	protein_coding	GO:0009507,chloroplast; GO:0016639,oxidoreductase activity, acting on the CH-NH2 group of donors, NAD or NADP as acceptor; GO:0006952,defense response; GO:1901672,positive regulation of systemic acquired resistance	--	At5g52810	ref|XP_011084462.1|	SARD4_ARATH,RecName: Full=Protein SAR DEFICIENT 4 {ECO:0000303|PubMed:27758894}; AltName: Full=Ornithine cyclodeaminase-like protein {ECO:0000305}; Short=AtOCD {ECO:0000303|PubMed:24237637}; Flags: Precursor;	A0A2G9HRY6_9LAMI,SubName: Full=Mu-crystallin {ECO:0000313|EMBL:PIN20284.1}; EC=1.5.1.25 {ECO:0000313|EMBL:PIN20284.1};
SMil_00001807|size164113-augustus-gene-0.35	140	28	-2.336	0.00228679	0.0260343	down	SMil_00001807|size164113-augustus-gene-0.35	scaffold64|size164113	30022	43751	+	13730	protein_coding	--	K14772: UTP20; U3 small nucleolar RNA-associated protein 20	At4g30990	ref|XP_020547941.1|	--	A0A022QWI4_ERYGU,SubName: Full=Uncharacterized protein {ECO:0000313|EMBL:EYU32256.1}; Flags: Fragment;
SMil_00001822|size163902-augustus-gene-0.55	29	7	-1.997	0.00241252	0.0271503	down	SMil_00001822|size163902-augustus-gene-0.55	scaffold87|size163902	47150	49388	-	2239	protein_coding	GO:0005783,endoplasmic reticulum; GO:0005789,endoplasmic reticulum membrane; GO:0016021,integral component of membrane; GO:0051777,ent-kaurenoate oxidase activity; GO:0020037,heme binding; GO:0005506,iron ion binding; GO:0016132,brassinosteroid biosynthetic process; GO:0010268,brassinosteroid homeostasis; GO:0009686,gibberellin biosynthetic process; GO:0009685,gibberellin metabolic process; GO:00…	K04123: KAO; ent-kaurenoic acid hydroxylase [EC:1.14.13.79]	At2g32440	ref|XP_020548506.1|	KAO_ORYSJ,RecName: Full=Ent-kaurenoic acid oxidase {ECO:0000305}; Short=OsKAO {ECO:0000303|PubMed:15075394}; EC=1.14.13.79 {ECO:0000305|PubMed:15075394}; AltName: Full=Cytochrome P450 88A5 {ECO:0000305}; AltName: Full=Protein REDUCED POLLEN ELONGATION 1 {ECO:0000303|PubMed:18083909};	A0A022R835_ERYGU,SubName: Full=Uncharacterized protein {ECO:0000313|EMBL:EYU35888.1};
SMil_00001832|size163747-augustus-gene-0.42	1314	444	-1.563	0.00148131	0.0189653	down	SMil_00001832|size163747-augustus-gene-0.42	scaffold412|size163747	102256	104504	-	2249	protein_coding	GO:0005829,cytosol; GO:0019898,extrinsic component of membrane; GO:0034045,phagophore assembly site membrane; GO:0005774,vacuolar membrane; GO:0080025,phosphatidylinositol-3,5-bisphosphate binding; GO:0032266,phosphatidylinositol-3-phosphate binding; GO:0000422,autophagy of mitochondrion; GO:0044804,autophagy of nucleus; GO:0006497,protein lipidation; GO:0034497,protein localization to phagophore…	--	At2g40810	gb|PIN18683.1|	AT18D_ARATH,RecName: Full=Autophagy-related protein 18d; Short=AtATG18d;	A0A2G9HMM0_9LAMI,SubName: Full=Putative WD40 repeat protein {ECO:0000313|EMBL:PIN18683.1};
SMil_00001854|size163710-augustus-gene-0.48	13807	2108	-2.711	0.00341233	0.0346265	down	SMil_00001854|size163710-augustus-gene-0.48	scaffold66|size163710	97690	100059	+	2370	protein_coding	--	--	At3g22850	gb|PIN06673.1|	TSJT1_TOBAC,RecName: Full=Stem-specific protein TSJT1;	A0A2G9GN29_9LAMI,SubName: Full=Uncharacterized protein {ECO:0000313|EMBL:PIN06673.1};
SMil_00001884|size163412-augustus-gene-0.47	365	180	-1.017	0.00123704	0.0165211	down	SMil_00001884|size163412-augustus-gene-0.47	scaffold623|size163412	40055	42788	-	2734	protein_coding	GO:0009507,chloroplast; GO:0009543,chloroplast thylakoid lumen; GO:0003755,peptidyl-prolyl cis-trans isomerase activity	--	At4g19830	gb|PIN17323.1|	FK161_ARATH,RecName: Full=Peptidyl-prolyl cis-trans isomerase FKBP16-1, chloroplastic; Short=PPIase FKBP16-1; EC=5.2.1.8; AltName: Full=FK506-binding protein 16-1; Short=AtFKBP16-1; AltName: Full=Immunophilin FKBP16-1; AltName: Full=Rotamase; Flags: Precursor;	A0A2G9HIQ8_9LAMI,RecName: Full=Peptidylprolyl isomerase {ECO:0000256|PROSITE-ProRule:PRU00277}; EC=5.2.1.8 {ECO:0000256|PROSITE-ProRule:PRU00277};
SMil_00001886|size163412-augustus-gene-0.48	36	3	-3.533	0.00458559	0.0421516	down	SMil_00001886|size163412-augustus-gene-0.48	scaffold623|size163412	52915	55539	-	2625	protein_coding	GO:0033879,acetylajmaline esterase activity; GO:0009820,alkaloid metabolic process	K21026: AAE; acetylajmaline esterase [EC:3.1.1.80]	At5g03980	gb|PIN18142.1|	AAE_RAUSE,RecName: Full=Acetylajmalan esterase {ECO:0000303|PubMed:16133216}; EC=3.1.1.80; Flags: Precursor;	A0A2G9HKT8_9LAMI,SubName: Full=Chlorogenate--glucarate O-hydroxycinnamoyltransferase {ECO:0000313|EMBL:PIN18142.1}; EC=2.3.1.98 {ECO:0000313|EMBL:PIN18142.1};
SMil_00001890|size163412-augustus-gene-0.44	660	20	-5.033	2.43943e-06	0.00012448	down	SMil_00001890|size163412-augustus-gene-0.44	scaffold623|size163412	91049	96805	+	5757	protein_coding	GO:0048046,apoplast; GO:0009505,plant-type cell wall; GO:0005578,proteinaceous extracellular matrix; GO:0046556,alpha-L-arabinofuranosidase activity; GO:0005975,carbohydrate metabolic process; GO:0010214,seed coat development	K15920: XYL4; xylan 1,4-beta-xylosidase [EC:3.2.1.37]	At5g49360	gb|PIN19229.1|	BXL1_ARATH,RecName: Full=Beta-D-xylosidase 1; Short=AtBXL1; EC=3.2.1.-; AltName: Full=Alpha-L-arabinofuranosidase; EC=3.2.1.55; Flags: Precursor;	A0A2G9HNY2_9LAMI,SubName: Full=Non-reducing end alpha-L-arabinofuranosidase {ECO:0000313|EMBL:PIN19229.1}; EC=3.2.1.55 {ECO:0000313|EMBL:PIN19229.1};
SMil_00001913|size162346-processed-gene-0.28	813	147	-2.467	4.55094e-05	0.00129049	down	SMil_00001913|size162346-processed-gene-0.28	scaffold68|size162346	46555	47088	-	534	protein_coding	GO:0009507,chloroplast; GO:0009534,chloroplast thylakoid; GO:0009543,chloroplast thylakoid lumen; GO:0009535,chloroplast thylakoid membrane; GO:0009579,thylakoid; GO:0071484,cellular response to light intensity; GO:0010207,photosystem II assembly; GO:0010206,photosystem II repair	--	At1g03600	ref|XP_011093799.1|	PB27A_ARATH,RecName: Full=Photosystem II repair protein PSB27-H1, chloroplastic; Short=Psb27-H1; AltName: Full=Thylakoid lumenal protein PSB27-H1; Flags: Precursor;	A0A0S3SHI7_PHAAN,SubName: Full=Uncharacterized protein {ECO:0000313|EMBL:BAT92267.1};
SMil_00001916|size162346-augustus-gene-0.51	149	39	-1.919	1.53556e-07	1.16189e-05	down	SMil_00001916|size162346-augustus-gene-0.51	scaffold68|size162346	59591	62666	+	3076	protein_coding	GO:0005743,mitochondrial inner membrane; GO:0005758,mitochondrial intermembrane space; GO:0005739,mitochondrion; GO:0005777,peroxisome; GO:0005509,calcium ion binding; GO:0016491,oxidoreductase activity; GO:0055114,oxidation-reduction process	K17871: ndh1; NADH:ubiquinone reductase (non-electrogenic) [EC:1.6.5.9]	At4g05020	gb|KZV22260.1|	NDB3_ARATH,RecName: Full=External alternative NAD(P)H-ubiquinone oxidoreductase B3, mitochondrial; EC=1.6.5.9; AltName: Full=External alternative NADH dehydrogenase NDB3; AltName: Full=NADH:ubiquinone reductase (non-electrogenic) NDB3; Flags: Precursor;	A0A022QB70_ERYGU,SubName: Full=Uncharacterized protein {ECO:0000313|EMBL:EYU24869.1};
SMil_00001946|size161415-augustus-gene-0.40	715	1763	1.301	1.86087e-08	1.98144e-06	up	SMil_00001946|size161415-augustus-gene-0.40	scaffold70|size161415	14484	17790	-	3307	protein_coding	GO:0005634,nucleus; GO:0003677,DNA binding; GO:0003700,DNA binding transcription factor activity; GO:0009738,abscisic acid-activated signaling pathway; GO:0006351,transcription, DNA-templated	--	At4g34000	ref|XP_011083869.1|	AI5L5_ARATH,RecName: Full=ABSCISIC ACID-INSENSITIVE 5-like protein 5; AltName: Full=ABA-responsive element-binding protein 1; AltName: Full=Abscisic acid responsive elements-binding factor 2; Short=ABRE-binding factor 2; AltName: Full=bZIP transcription factor 36; Short=AtbZIP36;	V9XND3_TOBAC,SubName: Full=ABRE binding factor {ECO:0000313|EMBL:AHD24943.1}; SubName: Full=bZIP transcription factor TRAB1-like {ECO:0000313|RefSeq:XP_016506615.1};
SMil_00001957|size161130-augustus-gene-0.41	48	333	2.776	2.82835e-09	3.84721e-07	up	SMil_00001957|size161130-augustus-gene-0.41	scaffold72|size161130	11344	14580	+	3237	protein_coding	GO:0009507,chloroplast; GO:0004644,phosphoribosylglycinamide formyltransferase activity; GO:0006189,'de novo' IMP biosynthetic process	K00601: E2.1.2.2; phosphoribosylglycinamide formyltransferase [EC:2.1.2.2]	At1g31220	gb|PIN21302.1|	PUR3_VIGUN,RecName: Full=Phosphoribosylglycinamide formyltransferase, chloroplastic; EC=2.1.2.2; AltName: Full=5'-phosphoribosylglycinamide transformylase; AltName: Full=GAR transformylase; Short=GART; Flags: Precursor;	A0A2G9HUV7_9LAMI,SubName: Full=5'-phosphoribosylglycinamide formyltransferase {ECO:0000313|EMBL:PIN21302.1}; EC=2.1.2.2 {ECO:0000313|EMBL:PIN21302.1};
SMil_00001969|size161110-augustus-gene-0.33	7447	196	-5.249	2.02502e-07	1.47532e-05	down	SMil_00001969|size161110-augustus-gene-0.33	scaffold226|size161110	29617	39651	+	10035	protein_coding	GO:0009507,chloroplast; GO:0052656,L-isoleucine transaminase activity; GO:0052654,L-leucine transaminase activity; GO:0052655,L-valine transaminase activity; GO:0009097,isoleucine biosynthetic process; GO:0009098,leucine biosynthetic process; GO:0071669,plant-type cell wall organization or biogenesis; GO:0009099,valine biosynthetic process	--	At1g10070	gb|PIN05746.1|	BCAT2_ARATH,RecName: Full=Branched-chain-amino-acid aminotransferase 2, chloroplastic; Short=Atbcat-2; EC=2.6.1.42; Flags: Precursor;	A0A2G9GKG2_9LAMI,RecName: Full=Branched-chain-amino-acid aminotransferase {ECO:0000256|RuleBase:RU004517}; EC=2.6.1.42 {ECO:0000256|RuleBase:RU004517};
SMil_00001986|size160824-augustus-gene-0.45	89	4	-4.36	6.42157e-06	0.000261893	down	SMil_00001986|size160824-augustus-gene-0.45	scaffold73|size160824	46096	47081	-	986	protein_coding	GO:0005840,ribosome; GO:0003723,RNA binding	--	At5g39850	gb|AAP44415.1|	RS9_TOBAC,RecName: Full=40S ribosomal protein S9; AltName: Full=S4; Flags: Fragment;	Q6Y1C7_9ASTR,SubName: Full=40S ribosomal protein S9 {ECO:0000313|EMBL:AAP44418.1}; Flags: Fragment;
SMil_00002042|size159380-augustus-gene-0.36	108	237	1.12	0.00154796	0.0195632	up	SMil_00002042|size159380-augustus-gene-0.36	scaffold77|size159380	31921	34907	+	2987	protein_coding	GO:0005634,nucleus; GO:0003677,DNA binding; GO:0046872,metal ion binding; GO:0016740,transferase activity	K15687: MKRN; E3 ubiquitin-protein ligase makorin [EC:2.3.2.27]	Hs14730765	ref|XP_011087508.1|	C3H69_ARATH,RecName: Full=Putative RING-type E3 ubiquitin transferase C3H69 {ECO:0000305}; EC=2.3.2.27 {ECO:0000305}; AltName: Full=Zinc finger CCCH domain-containing protein 69; Short=AtC3H69;	A0A2G9HML2_9LAMI,SubName: Full=Putative E3 ubiquitin ligase {ECO:0000313|EMBL:PIN18769.1};
SMil_00002063|size158611-augustus-gene-0.41	832	2376	1.513	0.00116097	0.0158377	up	SMil_00002063|size158611-augustus-gene-0.41	scaffold2628|size158611	11798	13514	-	1717	protein_coding	--	--	At1g72510	ref|XP_011079623.1|	--	A0A2G9GTC4_9LAMI,SubName: Full=Uncharacterized protein {ECO:0000313|EMBL:PIN08482.1};
SMil_00002065|size158611-augustus-gene-0.35	2	65	5.049	3.45049e-06	0.000163103	up	SMil_00002065|size158611-augustus-gene-0.35	scaffold2628|size158611	39810	40814	+	1005	protein_coding	--	--	At1g72490	ref|XP_022033130.1|	--	A0A1J6HWE1_NICAT,SubName: Full=Uncharacterized protein {ECO:0000313|EMBL:OIS97157.1}; Flags: Fragment;
SMil_00002084|size158574-processed-gene-0.28	246	1286	2.384	1.45841e-13	5.53536e-11	up	SMil_00002084|size158574-processed-gene-0.28	scaffold79|size158574	106359	106817	-	459	protein_coding	GO:0005509,calcium ion binding	K13448: CML; calcium-binding protein CML	At1g18210	ref|XP_012829404.1|	ALL8_OLEEU,RecName: Full=Calcium-binding allergen Ole e 8; AltName: Full=PCA18/PCA23; AltName: Allergen=Ole e 8;	A0A022PTT1_ERYGU,SubName: Full=Uncharacterized protein {ECO:0000313|EMBL:EYU17655.1};
SMil_00002101|size158226-augustus-gene-0.54	234	505	1.113	0.000458127	0.00777263	up	SMil_00002101|size158226-augustus-gene-0.54	scaffold298|size158226	132466	136720	-	4255	protein_coding	--	--	--	ref|XP_011090401.1|	--	A0A2G9HN75_9LAMI,SubName: Full=Uncharacterized protein {ECO:0000313|EMBL:PIN18964.1};
SMil_00002102|size158226-processed-gene-0.20	968	2249	1.216	0.00368621	0.036249	up	SMil_00002102|size158226-processed-gene-0.20	scaffold298|size158226	142816	145212	+	2397	protein_coding	GO:0016021,integral component of membrane; GO:0005886,plasma membrane; GO:0005524,ATP binding; GO:0030246,carbohydrate binding; GO:0004674,protein serine/threonine kinase activity; GO:0006952,defense response; GO:0006468,protein phosphorylation	--	At5g60900	ref|XP_012828924.1|	LERK3_ORYSJ,RecName: Full=G-type lectin S-receptor-like serine/threonine-protein kinase LECRK3 {ECO:0000305}; Short=OsLecRK3 {ECO:0000303|PubMed:25485617}; EC=2.7.11.1 {ECO:0000305}; AltName: Full=OsRLCK135 {ECO:0000303|PubMed:19825577}; Flags: Precursor;	A0A022PQL1_ERYGU,SubName: Full=Uncharacterized protein {ECO:0000313|EMBL:EYU18006.1};
SMil_00002106|size157850-augustus-gene-0.45	112	18	-2.613	0.00163936	0.0204221	down	SMil_00002106|size157850-augustus-gene-0.45	scaffold287|size157850	17820	21300	-	3481	protein_coding	GO:0005829,cytosol; GO:0016020,membrane; GO:0090406,pollen tube; GO:0005802,trans-Golgi network; GO:0005086,ARF guanyl-nucleotide exchange factor activity; GO:0009846,pollen germination; GO:0015031,protein transport; GO:0032012,regulation of ARF protein signal transduction; GO:0016192,vesicle-mediated transport	K18443: GBF1; golgi-specific brefeldin A-resistance guanine nucleotide exchange factor 1	At5g19610	ref|XP_011073246.1|	GNL2_ARATH,RecName: Full=ARF guanine-nucleotide exchange factor GNL2; AltName: Full=Protein GNOM-like 2;	A0A2G9GY35_9LAMI,SubName: Full=Pattern-formation protein/guanine nucleotide exchange factor {ECO:0000313|EMBL:PIN10196.1};
SMil_00002155|size156963-augustus-gene-0.42	811	78	-3.379	0.000461722	0.00781551	down	SMil_00002155|size156963-augustus-gene-0.42	scaffold203|size156963	12682	16036	+	3355	protein_coding	GO:0009507,chloroplast; GO:0004519,endonuclease activity; GO:0003723,RNA binding; GO:0008270,zinc ion binding; GO:0031425,chloroplast RNA processing; GO:0009451,RNA modification	--	At2g29760	gb|PIN11663.1|	PP175_ARATH,RecName: Full=Pentatricopeptide repeat-containing protein At2g29760, chloroplastic; AltName: Full=Protein ORGANELLE TRANSCRIPT PROCESSING 81 {ECO:0000303|PubMed:19934379}; Flags: Precursor;	A0A2G9H2E3_9LAMI,SubName: Full=Uncharacterized protein {ECO:0000313|EMBL:PIN11663.1};
SMil_00002156|size156963-augustus-gene-0.43	56	0	-8.328	7.04481e-11	1.4542e-08	down	SMil_00002156|size156963-augustus-gene-0.43	scaffold203|size156963	22374	23350	+	977	protein_coding	--	--	--	ref|XP_019153442.1|	--	A0A067L1T8_JATCU,SubName: Full=Uncharacterized protein {ECO:0000313|EMBL:KDP42436.1};
SMil_00002167|size156623-processed-gene-0.4	243	555	1.191	0.00153253	0.0193995	up	SMil_00002167|size156623-processed-gene-0.4	scaffold153|size156623	36863	42965	+	6103	protein_coding	GO:0005829,cytosol; GO:0004066,asparagine synthase (glutamine-hydrolyzing) activity; GO:0005524,ATP binding; GO:0042803,protein homodimerization activity; GO:0006541,glutamine metabolic process; GO:0070981,L-asparagine biosynthetic process; GO:0009646,response to absence of light	K01953: asnB, ASNS; asparagine synthase (glutamine-hydrolysing) [EC:6.3.5.4]	At5g10240	gb|PIN18930.1|	ASNS3_ARATH,RecName: Full=Asparagine synthetase [glutamine-hydrolyzing] 3; EC=6.3.5.4; AltName: Full=Glutamine-dependent asparagine synthetase 3;	A0A2G9HNR1_9LAMI,SubName: Full=Asparagine synthase (Glutamine-hydrolyzing) {ECO:0000313|EMBL:PIN18930.1}; EC=6.3.5.4 {ECO:0000313|EMBL:PIN18930.1};
SMil_00002183|size156046-augustus-gene-0.38	12	53	2.069	0.00242386	0.0272	up	SMil_00002183|size156046-augustus-gene-0.38	scaffold996|size156046	6541	13985	-	7445	protein_coding	GO:0005576,extracellular region; GO:0020037,heme binding; GO:0046872,metal ion binding; GO:0004601,peroxidase activity; GO:0042744,hydrogen peroxide catabolic process; GO:0009809,lignin biosynthetic process; GO:0006979,response to oxidative stress	K00430: E1.11.1.7; peroxidase [EC:1.11.1.7]	At5g66390	ref|XP_002521512.1|	PER72_ARATH,RecName: Full=Peroxidase 72; Short=Atperox P72; EC=1.11.1.7; AltName: Full=ATP6a; AltName: Full=PRXR8; Flags: Precursor;	B9S693_RICCO,RecName: Full=Peroxidase {ECO:0000256|RuleBase:RU362060, ECO:0000256|SAAS:SAAS00709852}; EC=1.11.1.7 {ECO:0000256|RuleBase:RU362060, ECO:0000256|SAAS:SAAS00709852};
SMil_00002194|size155882-processed-gene-0.32	120	11	-3.449	0.000415806	0.00723724	down	SMil_00002194|size155882-processed-gene-0.32	scaffold206|size155882	48799	50005	-	1207	protein_coding	GO:0016021,integral component of membrane; GO:0005743,mitochondrial inner membrane; GO:0070469,respiratory chain; GO:0008137,NADH dehydrogenase (ubiquinone) activity	--	AtMi093	ref|XP_019414557.1|	NU1M_PETHY,RecName: Full=NADH-ubiquinone oxidoreductase chain 1; EC=1.6.5.3; AltName: Full=NADH dehydrogenase subunit 1;	A0A078HFX4_BRANA,SubName: Full=BnaC02g31330D protein {ECO:0000313|EMBL:CDY36712.1}; SubName: Full=BnaCnng12470D protein {ECO:0000313|EMBL:CDY45488.1};
SMil_00002195|size155882-processed-gene-0.35	122	30	-2.002	0.00326277	0.0336016	down	SMil_00002195|size155882-processed-gene-0.35	scaffold206|size155882	60663	64675	-	4013	protein_coding	--	--	--	--	--	--
SMil_00002196|size155882-augustus-gene-0.53	162	37	-2.104	5.65128e-05	0.00152682	down	SMil_00002196|size155882-augustus-gene-0.53	scaffold206|size155882	75859	77187	+	1329	protein_coding	--	--	--	gb|KJB09802.1|	--	A0A0D2LZH8_GOSRA,SubName: Full=Uncharacterized protein {ECO:0000313|EMBL:KJB09802.1};
SMil_00002209|size155691-processed-gene-0.26	22	1	-4.226	0.00196205	0.0233658	down	SMil_00002209|size155691-processed-gene-0.26	scaffold84|size155691	103556	105133	-	1578	protein_coding	--	--	At1g26610	ref|XP_011070953.1|	--	A0A2G9HWQ1_9LAMI,SubName: Full=Uncharacterized protein {ECO:0000313|EMBL:PIN21941.1};
SMil_00002210|size155691-augustus-gene-0.45	787	182	-2.112	1.49226e-06	8.34106e-05	down	SMil_00002210|size155691-augustus-gene-0.45	scaffold84|size155691	110155	113050	-	2896	protein_coding	GO:0005634,nucleus; GO:0005773,vacuole; GO:0003677,DNA binding; GO:0006355,regulation of transcription, DNA-templated; GO:0006351,transcription, DNA-templated	--	At2g03470	ref|XP_011070952.1|	ARID2_ARATH,RecName: Full=AT-rich interactive domain-containing protein 2; Short=ARID domain-containing protein 2; AltName: Full=ARID and ELM2 domain-containing protein 2;	A0A2G9HWP6_9LAMI,SubName: Full=Uncharacterized protein {ECO:0000313|EMBL:PIN21942.1};
SMil_00002234|size155528-augustus-gene-0.34	480	1163	1.275	0.00151158	0.0192481	up	SMil_00002234|size155528-augustus-gene-0.34	scaffold202|size155528	66081	73089	+	7009	protein_coding	GO:0055028,cortical microtubule; GO:0005524,ATP binding; GO:0004672,protein kinase activity; GO:0004674,protein serine/threonine kinase activity; GO:0043622,cortical microtubule organization; GO:0009913,epidermal cell differentiation; GO:0007017,microtubule-based process	K08857: NEK1_4_5; NIMA (never in mitosis gene a)-related kinase 1/4/5 [EC:2.7.11.1]	At3g44200	ref|XP_011090309.1|	NEK5_ARATH,RecName: Full=Serine/threonine-protein kinase Nek5; EC=2.7.11.1; AltName: Full=NimA-related protein kinase 5; Short=AtNEK6; Short=AtNek5;	A0A2G9I6D8_9LAMI,SubName: Full=Serine/threonine protein kinase {ECO:0000313|EMBL:PIN25200.1}; EC=2.7.11.1 {ECO:0000313|EMBL:PIN25200.1};
SMil_00002239|size155528-augustus-gene-0.35	425	162	-1.387	0.0039876	0.0383475	down	SMil_00002239|size155528-augustus-gene-0.35	scaffold202|size155528	98563	103739	+	5177	protein_coding	GO:0005737,cytoplasm; GO:0005634,nucleus; GO:0005667,transcription factor complex; GO:0003677,DNA binding; GO:0003700,DNA binding transcription factor activity; GO:0046983,protein dimerization activity; GO:0007049,cell cycle; GO:0008284,positive regulation of cell proliferation; GO:0051446,positive regulation of meiotic cell cycle; GO:0045893,positive regulation of transcription, DNA-templated; G…	--	At2g36010	ref|XP_011090314.1|	E2FB_ARATH,RecName: Full=Transcription factor E2FB; AltName: Full=E2F transcription factor-1; Short=AtE2F1;	A0A2G9I636_9LAMI,SubName: Full=Transcription factor E2F/dimerization partner (TDP) {ECO:0000313|EMBL:PIN25216.1};
SMil_00002250|size155023-augustus-gene-0.41	2036	5639	1.47	5.03848e-08	4.57782e-06	up	SMil_00002250|size155023-augustus-gene-0.41	scaffold1324|size155023	66168	71341	+	5174	protein_coding	GO:0051015,actin filament binding; GO:0005509,calcium ion binding; GO:0005544,calcium-dependent phospholipid binding; GO:0005543,phospholipid binding; GO:0009555,pollen development; GO:0009846,pollen germination; GO:0009860,pollen tube growth; GO:0009409,response to cold; GO:0009408,response to heat; GO:0009639,response to red or far red light; GO:0009651,response to salt stress; GO:0009414,respo…	--	At1g68090	gb|PIN05575.1|	ANXD5_ARATH,RecName: Full=Annexin D5; AltName: Full=AnnAt5;	A0A2G9GK38_9LAMI,RecName: Full=Annexin {ECO:0000256|RuleBase:RU003540};
SMil_00002255|size155018-processed-gene-0.24	128	31	-2.054	0.00170533	0.0210325	down	SMil_00002255|size155018-processed-gene-0.24	scaffold1105|size155018	35218	37212	-	1995	protein_coding	GO:0043231,intracellular membrane-bounded organelle; GO:0004519,endonuclease activity; GO:0003723,RNA binding; GO:0008270,zinc ion binding; GO:0009451,RNA modification	--	At2g41080	ref|XP_011082996.1|	PP198_ARATH,RecName: Full=Pentatricopeptide repeat-containing protein At2g41080;	A0A2G9HZE6_9LAMI,SubName: Full=Uncharacterized protein {ECO:0000313|EMBL:PIN22887.1};
SMil_00002266|size154984-processed-gene-0.6	124	1354	3.448	4.56792e-14	1.95441e-11	up	SMil_00002266|size154984-processed-gene-0.6	scaffold222|size154984	44733	46298	+	1566	protein_coding	GO:0009507,chloroplast; GO:0047714,galactolipase activity; GO:0008970,phosphatidylcholine 1-acylhydrolase activity; GO:0004806,triglyceride lipase activity; GO:0016042,lipid catabolic process	--	At4g16820	ref|XP_012858927.1|	PLA14_ARATH,RecName: Full=Phospholipase A1-Ibeta2, chloroplastic; EC=3.1.1.-; Flags: Precursor;	A0A022PUM1_ERYGU,SubName: Full=Uncharacterized protein {ECO:0000313|EMBL:EYU19471.1};
SMil_00002292|size154192-augustus-gene-0.32	3032	883	-1.78	0.000170323	0.00356961	down	SMil_00002292|size154192-augustus-gene-0.32	scaffold85|size154192	32070	33343	+	1274	protein_coding	GO:0005618,cell wall; GO:0005576,extracellular region; GO:0006952,defense response	--	At2g18420	ref|XP_022853461.1|	SNAK2_SOLTU,RecName: Full=Snakin-2; Flags: Precursor;	B6V6Z9_POPEU,SubName: Full=GAST-like protein {ECO:0000313|EMBL:ACJ02356.1};
SMil_00002297|size154192-processed-gene-0.7	738	4998	2.76	5.29095e-14	2.18433e-11	up	SMil_00002297|size154192-processed-gene-0.7	scaffold85|size154192	109643	111241	+	1599	protein_coding	GO:0009941,chloroplast envelope; GO:0009535,chloroplast thylakoid membrane; GO:0020037,heme binding; GO:0047987,hydroperoxide dehydratase activity; GO:0005506,iron ion binding; GO:0004497,monooxygenase activity; GO:0016705,oxidoreductase activity, acting on paired donors, with incorporation or reduction of molecular oxygen; GO:0006952,defense response; GO:0009695,jasmonic acid biosynthetic proces…	K01723: AOS; hydroperoxide dehydratase [EC:4.2.1.92]	At5g42650	ref|XP_011074474.1|	AOS1_SOLLC,RecName: Full=Allene oxide synthase 1, chloroplastic {ECO:0000303|PubMed:12351632}; Short=LeAOS1 {ECO:0000303|PubMed:12351632}; EC=4.2.1.92 {ECO:0000305}; AltName: Full=Cytochrome P450 74A {ECO:0000305}; Flags: Precursor;	A0A2G9HNM3_9LAMI,SubName: Full=Hydroperoxide dehydratase {ECO:0000313|EMBL:PIN19111.1}; EC=4.2.1.92 {ECO:0000313|EMBL:PIN19111.1};
SMil_00002298|size154192-augustus-gene-0.33	7	28	2.13	0.000501046	0.00832083	up	SMil_00002298|size154192-augustus-gene-0.33	scaffold85|size154192	112301	113827	+	1527	protein_coding	GO:0009941,chloroplast envelope; GO:0009535,chloroplast thylakoid membrane; GO:0020037,heme binding; GO:0047987,hydroperoxide dehydratase activity; GO:0005506,iron ion binding; GO:0004497,monooxygenase activity; GO:0016705,oxidoreductase activity, acting on paired donors, with incorporation or reduction of molecular oxygen; GO:0006952,defense response; GO:0009695,jasmonic acid biosynthetic proces…	--	At5g42650	ref|XP_011074474.1|	AOS1_SOLLC,RecName: Full=Allene oxide synthase 1, chloroplastic {ECO:0000303|PubMed:12351632}; Short=LeAOS1 {ECO:0000303|PubMed:12351632}; EC=4.2.1.92 {ECO:0000305}; AltName: Full=Cytochrome P450 74A {ECO:0000305}; Flags: Precursor;	A0A2G9HNM3_9LAMI,SubName: Full=Hydroperoxide dehydratase {ECO:0000313|EMBL:PIN19111.1}; EC=4.2.1.92 {ECO:0000313|EMBL:PIN19111.1};
SMil_00002391|size152775-augustus-gene-0.39	219	38	-2.527	0.00446518	0.0415479	down	SMil_00002391|size152775-augustus-gene-0.39	scaffold89|size152775	97621	100806	+	3186	protein_coding	GO:0010588,cotyledon vascular tissue pattern formation; GO:0010305,leaf vascular tissue pattern formation; GO:0010087,phloem or xylem histogenesis; GO:0080022,primary root development; GO:0016567,protein ubiquitination; GO:0048367,shoot system development	--	At5g10250	ref|XP_011090549.1|	DOT3_ARATH,RecName: Full=BTB/POZ domain-containing protein DOT3; AltName: Full=Protein DEFECTIVELY ORGANIZED TRIBUTARIES 3 {ECO:0000303|PubMed:18643975};	A0A2G9IAI2_9LAMI,SubName: Full=Uncharacterized protein {ECO:0000313|EMBL:PIN26768.1};
SMil_00002402|size152652-augustus-gene-0.46	384	149	-1.365	0.000731735	0.0111424	down	SMil_00002402|size152652-augustus-gene-0.46	scaffold90|size152652	57117	59988	-	2872	protein_coding	GO:0005739,mitochondrion; GO:0009982,pseudouridine synthase activity; GO:0003723,RNA binding; GO:0031119,tRNA pseudouridine synthesis	--	At1g56345	ref|XP_011087484.1|	PUS1_ARATH,RecName: Full=RNA pseudouridine synthase 1; EC=5.4.99.-; AltName: Full=RNA pseudouridylate synthase 1; AltName: Full=RNA-uridine isomerase 1;	A0A022REC6_ERYGU,SubName: Full=Uncharacterized protein {ECO:0000313|EMBL:EYU37245.1};
SMil_00002426|size152267-processed-gene-0.22	1381	2784	1.012	0.000444809	0.00760148	up	SMil_00002426|size152267-processed-gene-0.22	scaffold117|size152267	64235	65572	-	1338	protein_coding	GO:0005634,nucleus; GO:0004842,ubiquitin-protein transferase activity	--	At4g16490	ref|XP_011095947.1|	PUB4_ARATH,RecName: Full=U-box domain-containing protein 4; EC=2.3.2.27; AltName: Full=Plant U-box protein 4; AltName: Full=RING-type E3 ubiquitin transferase PUB4 {ECO:0000305};	A0A2G9G1Y4_9LAMI,SubName: Full=Ubiquitin--protein ligase {ECO:0000313|EMBL:PIM99328.1};
SMil_00002451|size151898-augustus-gene-0.46	48	18	-1.386	0.00114121	0.0156224	down	SMil_00002451|size151898-augustus-gene-0.46	scaffold115|size151898	73349	74215	-	867	protein_coding	GO:0005634,nucleus; GO:0005840,ribosome; GO:0008097,5S rRNA binding; GO:0003735,structural constituent of ribosome; GO:0006412,translation	--	At5g39740	gb|OIW16788.1|	RL5_CUCSA,RecName: Full=60S ribosomal protein L5;	A0A1J7IDW8_LUPAN,SubName: Full=Uncharacterized protein {ECO:0000313|EMBL:OIW16788.1};
SMil_00002457|size151898-augustus-gene-0.48	1239	5305	2.097	3.36203e-07	2.27998e-05	up	SMil_00002457|size151898-augustus-gene-0.48	scaffold115|size151898	112860	118771	-	5912	protein_coding	GO:0005887,integral component of plasma membrane; GO:0016020,membrane; GO:0035673,oligopeptide transmembrane transporter activity; GO:0015031,protein transport; GO:0080167,response to karrikin	--	At5g64410	ref|XP_019254525.1|	OPT4_ARATH,RecName: Full=Oligopeptide transporter 4; Short=AtOPT4;	A0A2G3BV23_CAPCH,SubName: Full=Oligopeptide transporter 3 {ECO:0000313|EMBL:PHU10337.1};
SMil_00002471|size151866-processed-gene-0.16	21	81	1.941	7.06909e-05	0.00182601	up	SMil_00002471|size151866-processed-gene-0.16	scaffold94|size151866	126071	126586	+	516	protein_coding	--	--	--	gb|PIN18987.1|	--	A0A2G9HN82_9LAMI,SubName: Full=Uncharacterized protein {ECO:0000313|EMBL:PIN18987.1};
SMil_00002514|size151211-augustus-gene-0.40	3698	333	-3.471	0.00168831	0.0208772	down	SMil_00002514|size151211-augustus-gene-0.40	scaffold97|size151211	19183	20875	-	1693	protein_coding	--	--	--	ref|XP_011091969.1|	--	A0A2G9G7N3_9LAMI,SubName: Full=Uncharacterized protein {ECO:0000313|EMBL:PIN01296.1};
SMil_00002534|size151184-augustus-gene-0.38	513	247	-1.052	0.00207436	0.0242976	down	SMil_00002534|size151184-augustus-gene-0.38	scaffold161|size151184	74050	76034	+	1985	protein_coding	GO:0005634,nucleus; GO:0004842,ubiquitin-protein transferase activity; GO:0009585,red, far-red light phototransduction; GO:0010099,regulation of photomorphogenesis	K20217: UBE2E; ubiquitin-conjugating enzyme E2 E [EC:2.3.2.23]	At3g13550	ref|XP_011089731.1|	COP10_ARATH,RecName: Full=Constitutive photomorphogenesis protein 10;	A0A022QYP5_ERYGU,SubName: Full=Uncharacterized protein {ECO:0000313|EMBL:EYU31685.1};
SMil_00002537|size151184-processed-gene-0.13	228	912	1.996	2.62353e-06	0.000131635	up	SMil_00002537|size151184-processed-gene-0.13	scaffold161|size151184	93074	95413	+	2340	protein_coding	GO:0005737,cytoplasm; GO:0005634,nucleus	--	At3g58480	ref|XP_011089729.1|	IQM6_ARATH,RecName: Full=IQ domain-containing protein IQM6 {ECO:0000305}; AltName: Full=IQ motif-containing protein 6 {ECO:0000303|Ref.3};	A0A2G9G6A6_9LAMI,SubName: Full=Uncharacterized protein {ECO:0000313|EMBL:PIN00843.1};
SMil_00002547|size150935-processed-gene-0.1	373	169	-1.136	8.30351e-05	0.00206041	down	SMil_00002547|size150935-processed-gene-0.1	scaffold194|size150935	30217	33883	+	3667	protein_coding	GO:0005829,cytosol; GO:0005634,nucleus; GO:0003729,mRNA binding; GO:0006417,regulation of translation; GO:0046686,response to cadmium ion; GO:0016032,viral process	--	Hs14916461	gb|PIN20290.1|	PABP8_ARATH,RecName: Full=Polyadenylate-binding protein 8; Short=PABP-8; Short=Poly(A)-binding protein 8;	A0A2G9HSL9_9LAMI,SubName: Full=Uncharacterized protein {ECO:0000313|EMBL:PIN20290.1};
SMil_00002556|size150935-processed-gene-0.9	55	235	2.075	4.89048e-06	0.00021233	up	SMil_00002556|size150935-processed-gene-0.9	scaffold194|size150935	123407	127163	+	3757	protein_coding	GO:0016021,integral component of membrane; GO:0005886,plasma membrane; GO:0015171,amino acid transmembrane transporter activity; GO:0032973,amino acid export across plasma membrane; GO:0080144,amino acid homeostasis; GO:0043090,amino acid import	--	At1g21890	ref|XP_012854768.1|	WTR5_ARATH,RecName: Full=WAT1-related protein At1g21890;	A0A022Q5T2_ERYGU,RecName: Full=WAT1-related protein {ECO:0000256|RuleBase:RU363077};
SMil_00002563|size150931-augustus-gene-0.29	2	20	2.88	0.00171134	0.0210954	up	SMil_00002563|size150931-augustus-gene-0.29	scaffold345|size150931	78116	79004	+	889	protein_coding	GO:0009535,chloroplast thylakoid membrane; GO:0016021,integral component of membrane; GO:0009522,photosystem I; GO:0009523,photosystem II; GO:0016168,chlorophyll binding; GO:0046872,metal ion binding; GO:0009765,photosynthesis, light harvesting; GO:0018298,protein-chromophore linkage	--	At3g47470	ref|XP_011047180.1|	CB120_HORVU,RecName: Full=Chlorophyll a-b binding protein 1B-20, chloroplastic; AltName: Full=LHCI type I CAB-1B-20; AltName: Full=Light-harvesting complex I 20 kDa protein; Flags: Precursor; Fragment;	A0A067K589_JATCU,RecName: Full=Chlorophyll a-b binding protein, chloroplastic {ECO:0000256|RuleBase:RU363080};
SMil_00002567|size150931-processed-gene-0.25	5	21	2.205	0.00119839	0.0161515	up	SMil_00002567|size150931-processed-gene-0.25	scaffold345|size150931	133590	134861	-	1272	protein_coding	--	--	--	ref|XP_020550362.1|	--	A0A2G9HN56_9LAMI,SubName: Full=Linolenate 9R-lipoxygenase {ECO:0000313|EMBL:PIN18966.1}; EC=1.13.11.61 {ECO:0000313|EMBL:PIN18966.1};
SMil_00002568|size150931-processed-gene-0.26	45	193	2.111	0.0019214	0.0230686	up	SMil_00002568|size150931-processed-gene-0.26	scaffold345|size150931	134939	142644	-	7706	protein_coding	--	--	--	ref|XP_012828983.1|	--	A0A022PUW1_ERYGU,SubName: Full=Uncharacterized protein {ECO:0000313|EMBL:EYU18010.1};
SMil_00002578|size150329-processed-gene-0.18	623	210	-1.567	2.151e-05	0.000700267	down	SMil_00002578|size150329-processed-gene-0.18	scaffold873|size150329	57584	58201	-	618	protein_coding	GO:0005634,nucleus; GO:0003700,DNA binding transcription factor activity; GO:0046872,metal ion binding; GO:0003676,nucleic acid binding; GO:0009738,abscisic acid-activated signaling pathway; GO:0009788,negative regulation of abscisic acid-activated signaling pathway; GO:0009640,photomorphogenesis	--	At5g10970	ref|XP_011082208.1|	ZFP1_ARATH,RecName: Full=Zinc finger protein 1 {ECO:0000305}; Short=AtZFP1 {ECO:0000303|PubMed:8980531};	B9SMU5_RICCO,SubName: Full=Zinc finger protein, putative {ECO:0000313|EMBL:EEF35066.1};
SMil_00002582|size149798-processed-gene-0.0	137	338	1.316	0.00219903	0.0253664	up	SMil_00002582|size149798-processed-gene-0.0	scaffold767|size149798	4177	4449	+	273	protein_coding	--	--	At4g21920	gb|PIN20965.1|	--	A0A2G9HTW4_9LAMI,SubName: Full=Uncharacterized protein {ECO:0000313|EMBL:PIN20965.1};
SMil_00002596|size149798-augustus-gene-0.39	532	225	-1.245	3.45356e-05	0.00102872	down	SMil_00002596|size149798-augustus-gene-0.39	scaffold767|size149798	123600	125167	+	1568	protein_coding	GO:0031463,Cul3-RING ubiquitin ligase complex; GO:0005634,nucleus; GO:0046982,protein heterodimerization activity; GO:0042803,protein homodimerization activity; GO:0016567,protein ubiquitination; GO:0010114,response to red light	--	At2g46260	gb|PHU11385.1|	Y2626_ARATH,RecName: Full=BTB/POZ domain-containing protein At2g46260;	A0A2G3BY63_CAPCH,SubName: Full=BTB/POZ domain-containing protein {ECO:0000313|EMBL:PHU11385.1};
SMil_00002599|size149619-augustus-gene-0.49	116	506	2.129	0.000282982	0.0053273	up	SMil_00002599|size149619-augustus-gene-0.49	scaffold99|size149619	4913	5475	-	563	protein_coding	GO:0048046,apoplast; GO:0102779,cannabidiolate synthase activity; GO:0050660,flavin adenine dinucleotide binding; GO:0016614,oxidoreductase activity, acting on CH-OH group of donors	--	At5g44400	ref|XP_012074139.1|	CBDAS_CANSA,RecName: Full=Cannabidiolic acid synthase; EC=1.21.3.8; AltName: Full=CBDA synthase; Flags: Precursor;	A0A0B2SIJ5_GLYSO,SubName: Full=Reticuline oxidase-like protein {ECO:0000313|EMBL:KHN44658.1}; EC=1.14.13.7 {ECO:0000313|EMBL:KHN44658.1};
SMil_00002603|size149619-processed-gene-0.21	930	5431	2.547	0.000362166	0.00645577	up	SMil_00002603|size149619-processed-gene-0.21	scaffold99|size149619	18655	20189	-	1535	protein_coding	GO:0048046,apoplast; GO:0102778,Delta9-tetrahydrocannabinolate synthase activity; GO:0050660,flavin adenine dinucleotide binding; GO:0016614,oxidoreductase activity, acting on CH-OH group of donors	K22395: K22395; cinnamyl-alcohol dehydrogenase [EC:1.1.1.195]	At4g20820	ref|XP_011100455.1|	THCAS_CANSA,RecName: Full=Tetrahydrocannabinolic acid synthase; Short=THCAS; EC=1.21.3.7; AltName: Full=Delta(1)-tetrahydrocannabinolic acid synthase; AltName: Full=THCA synthase; Flags: Precursor;	A0A2I4FIK2_9ROSI,SubName: Full=cannabidiolic acid synthase-like 1 {ECO:0000313|RefSeq:XP_018831479.1};
SMil_00002604|size149619-processed-gene-0.3	1832	8995	2.296	0.00217759	0.0251932	up	SMil_00002604|size149619-processed-gene-0.3	scaffold99|size149619	22182	23641	+	1460	protein_coding	GO:0005618,cell wall; GO:0005576,extracellular region; GO:0050660,flavin adenine dinucleotide binding; GO:0016614,oxidoreductase activity, acting on CH-OH group of donors	K22395: K22395; cinnamyl-alcohol dehydrogenase [EC:1.1.1.195]	At4g20820	ref|XP_011090631.1|	BBE18_ARATH,RecName: Full=Berberine bridge enzyme-like 18 {ECO:0000303|PubMed:26037923}; Short=AtBBE-like 18 {ECO:0000303|PubMed:26037923}; EC=1.1.1.- {ECO:0000250|UniProtKB:O64743}; Flags: Precursor;	A0A2I4FDC6_9ROSI,SubName: Full=tetrahydrocannabinolic acid synthase-like {ECO:0000313|RefSeq:XP_018829652.1};
SMil_00002618|size149619-augustus-gene-0.47	237	107	-1.142	0.000294548	0.0054786	down	SMil_00002618|size149619-augustus-gene-0.47	scaffold99|size149619	136752	139535	+	2784	protein_coding	GO:0005737,cytoplasm; GO:0005524,ATP binding; GO:0004831,tyrosine-tRNA ligase activity; GO:0004832,valine-tRNA ligase activity; GO:0006438,valyl-tRNA aminoacylation	K01866: YARS, tyrS; tyrosyl-tRNA synthetase [EC:6.1.1.1]	At2g33840_1	ref|XP_011082869.1|	SYYC1_ARATH,RecName: Full=Tyrosine--tRNA ligase 1, cytoplasmic {ECO:0000305}; EC=6.1.1.1 {ECO:0000305}; AltName: Full=Tyrosyl-tRNA synthetase {ECO:0000305}; Short=TyrRS {ECO:0000305};	A0A2G9G168_9LAMI,SubName: Full=Tyrosyl-tRNA synthetase, cytoplasmic {ECO:0000313|EMBL:PIM98941.1}; EC=6.1.1.1 {ECO:0000313|EMBL:PIM98941.1};
SMil_00002630|size149246-augustus-gene-0.31	933	2853	1.613	0.00013147	0.00291863	up	SMil_00002630|size149246-augustus-gene-0.31	scaffold100|size149246	83162	86567	-	3406	protein_coding	GO:0009504,cell plate; GO:0009507,chloroplast; GO:0016021,integral component of membrane; GO:0005886,plasma membrane; GO:0005484,SNAP receptor activity; GO:0000911,cytokinesis by cell plate formation; GO:0061025,membrane fusion; GO:0015031,protein transport; GO:0009737,response to abscisic acid; GO:0009612,response to mechanical stimulus; GO:0051707,response to other organism; GO:0016192,vesicle-…	K18211: SNAP25; synaptosomal-associated protein 25	At5g61210	ref|XP_011072852.1|	SNP33_ARATH,RecName: Full=SNAP25 homologous protein SNAP33 {ECO:0000303|PubMed:12746539}; Short=AtSNAP33 {ECO:0000303|PubMed:12746539}; AltName: Full=Snap25a {ECO:0000303|PubMed:11718726}; AltName: Full=Synaptosomal-associated protein SNAP25-like 1 {ECO:0000303|PubMed:11718726}; Short=SNAP-25-like protein 1 {ECO:0000303|PubMed:11718726};	A0A1S3XFE7_TOBAC,SubName: Full=SNAP25 homologous protein SNAP33 {ECO:0000313|RefSeq:XP_016438590.1};
SMil_00002631|size149246-processed-gene-0.22	95	454	2.266	5.71243e-06	0.000238741	up	SMil_00002631|size149246-processed-gene-0.22	scaffold100|size149246	92829	94064	-	1236	protein_coding	--	--	--	gb|PIN17312.1|	--	A0A2G9HIF7_9LAMI,SubName: Full=Uncharacterized protein {ECO:0000313|EMBL:PIN17312.1};
SMil_00002635|size149244-augustus-gene-0.24	1164	2791	1.262	2.97862e-07	2.05551e-05	up	SMil_00002635|size149244-augustus-gene-0.24	scaffold101|size149244	18659	22924	+	4266	protein_coding	GO:0016021,integral component of membrane; GO:0005886,plasma membrane	--	At4g37030	ref|XP_011099151.1|	Y3739_ARATH,RecName: Full=Uncharacterized membrane protein At3g27390;	A0A022RV50_ERYGU,SubName: Full=Uncharacterized protein {ECO:0000313|EMBL:EYU44387.1};
SMil_00002666|size148954-augustus-gene-0.39	110	33	-1.75	0.000662791	0.0103017	down	SMil_00002666|size148954-augustus-gene-0.39	scaffold769|size148954	19539	21465	+	1927	protein_coding	--	--	At5g38520	ref|XP_011096167.1|	--	A0A2G9H1L7_9LAMI,SubName: Full=Putative hydrolase/acyltransferase (Alpha/beta hydrolase superfamily) {ECO:0000313|EMBL:PIN11417.1};
SMil_00002682|size148225-augustus-gene-0.45	37	12	-1.584	0.00316388	0.0328418	down	SMil_00002682|size148225-augustus-gene-0.45	scaffold104|size148225	72526	73824	-	1299	protein_coding	GO:0009535,chloroplast thylakoid membrane; GO:0016021,integral component of membrane; GO:0009538,photosystem I reaction center; GO:0015979,photosynthesis	K02695: psaH; photosystem I subunit VI	At1g52230	ref|XP_012852677.1|	PSAH_SPIOL,RecName: Full=Photosystem I reaction center subunit VI, chloroplastic; Short=PSI-H; AltName: Full=Light-harvesting complex I 11 kDa protein; Flags: Precursor;	A0A022QAR7_ERYGU,SubName: Full=Uncharacterized protein {ECO:0000313|EMBL:EYU24704.1};
SMil_00002701|size148102-processed-gene-0.6	102	27	-1.893	9.06363e-06	0.000346805	down	SMil_00002701|size148102-processed-gene-0.6	scaffold474|size148102	86153	86788	+	636	protein_coding	--	--	--	ref|XP_012831009.1|	--	A0A022RCM2_ERYGU,SubName: Full=Uncharacterized protein {ECO:0000313|EMBL:EYU37814.1};
SMil_00002710|size147616-processed-gene-0.0	2417	912	-1.406	0.000751388	0.0113305	down	SMil_00002710|size147616-processed-gene-0.0	scaffold107|size147616	16219	18828	+	2610	protein_coding	GO:0005737,cytoplasm; GO:0005634,nucleus; GO:0019005,SCF ubiquitin ligase complex; GO:0031625,ubiquitin protein ligase binding; GO:0043161,proteasome-mediated ubiquitin-dependent protein catabolic process; GO:0042787,NA; GO:0030162,regulation of proteolysis	--	At1g14330	ref|XP_011071010.1|	SKI11_ARATH,RecName: Full=F-box/kelch-repeat protein SKIP11; AltName: Full=SKP1-interacting partner 11;	A0A2G9GFK5_9LAMI,SubName: Full=Uncharacterized protein {ECO:0000313|EMBL:PIN04073.1};
SMil_00002735|size146873-augustus-gene-0.37	2365	308	-2.939	0.00115833	0.0158109	down	SMil_00002735|size146873-augustus-gene-0.37	scaffold324|size146873	9690	11866	-	2177	protein_coding	GO:0005737,cytoplasm; GO:0016161,beta-amylase activity; GO:0000272,polysaccharide catabolic process	--	At5g18670	ref|XP_011071485.1|	BAM9_ARATH,RecName: Full=Inactive beta-amylase 9; AltName: Full=1,4-alpha-D-glucan maltohydrolase; AltName: Full=Inactive beta-amylase 3;	A0A2G9HES7_9LAMI,RecName: Full=Beta-amylase {ECO:0000256|RuleBase:RU000509}; EC=3.2.1.2 {ECO:0000256|RuleBase:RU000509};
SMil_00002742|size146873-augustus-gene-0.40	110	239	1.114	0.000554681	0.00890364	up	SMil_00002742|size146873-augustus-gene-0.40	scaffold324|size146873	43762	45116	-	1355	protein_coding	GO:0061630,ubiquitin protein ligase activity; GO:0071472,cellular response to salt stress; GO:1901001,negative regulation of response to salt stress	--	At5g65920	ref|XP_020551603.1|	PUB30_ARATH,RecName: Full=U-box domain-containing protein 30; EC=2.3.2.27; AltName: Full=Plant U-box protein 30; AltName: Full=RING-type E3 ubiquitin transferase PUB30 {ECO:0000305};	A0A2G9HYZ5_9LAMI,RecName: Full=RING-type E3 ubiquitin transferase {ECO:0000256|SAAS:SAAS00702733}; EC=2.3.2.27 {ECO:0000256|SAAS:SAAS00702733};
SMil_00002760|size146340-augustus-gene-0.43	874	2220	1.345	5.14021e-05	0.00141473	up	SMil_00002760|size146340-augustus-gene-0.43	scaffold108|size146340	24734	28630	-	3897	protein_coding	GO:0016021,integral component of membrane; GO:0004872,NA; GO:0009725,response to hormone; GO:0009744,response to sucrose	--	At4g30850	ref|XP_012841091.1|	HHP2_ARATH,RecName: Full=Heptahelical transmembrane protein 2; AltName: Full=PAQR family protein HHP2;	A0A022R0S7_ERYGU,SubName: Full=Uncharacterized protein {ECO:0000313|EMBL:EYU34322.1};
SMil_00002809|size144446-augustus-gene-0.30	1682	3533	1.071	0.000654933	0.0102065	up	SMil_00002809|size144446-augustus-gene-0.30	scaffold578|size144446	58557	60276	+	1720	protein_coding	GO:0015629,actin cytoskeleton; GO:0003779,actin binding; GO:0030042,actin filament depolymerization	--	At3g46010	emb|CDP06641.1|	ADF1_PETHY,RecName: Full=Actin-depolymerizing factor 1; Short=ADF-1;	A0A068UDS9_COFCA,SubName: Full=Uncharacterized protein {ECO:0000313|EMBL:CDP06641.1};
SMil_00002814|size144446-augustus-gene-0.35	230	72	-1.662	0.00148551	0.0189881	down	SMil_00002814|size144446-augustus-gene-0.35	scaffold578|size144446	108912	112109	+	3198	protein_coding	GO:0009507,chloroplast; GO:0016021,integral component of membrane; GO:1990641,response to iron ion starvation	--	At5g67370	ref|XP_022843750.1|	GLD27_ARATH,RecName: Full=Protein CONSERVED IN THE GREEN LINEAGE AND DIATOMS 27, chloroplastic {ECO:0000303|PubMed:23043051}; Flags: Precursor;	A0A2G9G5U8_9LAMI,SubName: Full=Uncharacterized protein {ECO:0000313|EMBL:PIN00572.1};
SMil_00002824|size144300-processed-gene-0.34	511	3869	2.918	8.44224e-13	2.87917e-10	up	SMil_00002824|size144300-processed-gene-0.34	scaffold988|size144300	90081	92438	-	2358	protein_coding	GO:0016021,integral component of membrane; GO:0005524,ATP binding; GO:0004674,protein serine/threonine kinase activity; GO:0048544,recognition of pollen	--	At1g34300	ref|XP_011094919.1|	KPRO_MAIZE,RecName: Full=Putative receptor protein kinase ZmPK1; EC=2.7.11.1; Flags: Precursor;	A0A022RNY5_ERYGU,SubName: Full=Uncharacterized protein {ECO:0000313|EMBL:EYU41779.1};
SMil_00002830|size144046-augustus-gene-0.27	1343	227	-2.563	0.000133893	0.00295017	down	SMil_00002830|size144046-augustus-gene-0.27	scaffold111|size144046	39766	43119	+	3354	protein_coding	GO:0005887,integral component of plasma membrane; GO:0008271,secondary active sulfate transmembrane transporter activity; GO:0015116,sulfate transmembrane transporter activity; GO:0015293,symporter activity	K17470: SULTR1; sulfate transporter 1, high-affinity	At1g78000	gb|PIN09080.1|	SUT13_ARATH,RecName: Full=Sulfate transporter 1.3;	A0A2G9GVQ5_9LAMI,SubName: Full=Sulfate/bicarbonate/oxalate exchanger SAT-1 and related transporters (SLC26 family) {ECO:0000313|EMBL:PIN09080.1};
SMil_00002833|size144046-augustus-gene-0.29	4455	11611	1.382	1.7115e-05	0.000580333	up	SMil_00002833|size144046-augustus-gene-0.29	scaffold111|size144046	69487	74431	+	4945	protein_coding	GO:0005737,cytoplasm; GO:0005768,endosome; GO:0005794,Golgi apparatus; GO:0000139,Golgi membrane; GO:0016021,integral component of membrane; GO:0005802,trans-Golgi network; GO:0008757,S-adenosylmethionine-dependent methyltransferase activity; GO:0032259,methylation	--	At1g31850	gb|PIN02393.1|	PMTK_ARATH,RecName: Full=Probable methyltransferase PMT20; EC=2.1.1.-;	A0A2G9GAS6_9LAMI,SubName: Full=Sterol 24-C-methyltransferase {ECO:0000313|EMBL:PIN02393.1}; EC=2.1.1.41 {ECO:0000313|EMBL:PIN02393.1};
SMil_00002850|size143841-processed-gene-0.20	5706	13098	1.199	0.000483915	0.00811074	up	SMil_00002850|size143841-processed-gene-0.20	scaffold1126|size143841	76769	77426	-	658	protein_coding	GO:0005634,nucleus; GO:0003677,DNA binding; GO:0003700,DNA binding transcription factor activity; GO:0006952,defense response; GO:0009873,ethylene-activated signaling pathway; GO:0006351,transcription, DNA-templated	--	--	gb|PIN15197.1|	ERF4_TOBAC,RecName: Full=Ethylene-responsive transcription factor 4; AltName: Full=Ethylene-responsive element-binding factor 3; Short=EREBP-3; AltName: Full=Ethylene-responsive element-binding factor 4 homolog; AltName: Full=NtERF3;	A0A2G9HCE2_9LAMI,SubName: Full=Uncharacterized protein {ECO:0000313|EMBL:PIN15197.1};
SMil_00002855|size143803-augustus-gene-0.37	1120	5009	2.16	1.77084e-05	0.000594457	up	SMil_00002855|size143803-augustus-gene-0.37	scaffold112|size143803	56590	58094	+	1505	protein_coding	GO:0009570,chloroplast stroma; GO:0004089,carbonate dehydratase activity; GO:0008270,zinc ion binding; GO:0006730,one-carbon metabolic process	K01674: cah; carbonic anhydrase [EC:4.2.1.1]	At1g08080	gb|PIN21462.1|	ATCA7_ARATH,RecName: Full=Alpha carbonic anhydrase 7; Short=AtaCA7; Short=AtalphaCA7; EC=4.2.1.1; AltName: Full=Alpha carbonate dehydratase 7; Flags: Precursor;	A0A2G9HVB5_9LAMI,SubName: Full=Carbonic anhydrase {ECO:0000313|EMBL:PIN21462.1}; EC=4.2.1.1 {ECO:0000313|EMBL:PIN21462.1};
SMil_00002856|size143803-augustus-gene-0.39	310	1575	2.343	3.52084e-12	9.99048e-10	up	SMil_00002856|size143803-augustus-gene-0.39	scaffold112|size143803	58328	60664	-	2337	protein_coding	GO:0005783,endoplasmic reticulum; GO:0005634,nucleus; GO:0016740,transferase activity; GO:0008270,zinc ion binding; GO:0016567,protein ubiquitination; GO:1902456,regulation of stomatal opening	K10144: RCHY1, PIRH2; RING finger and CHY zinc finger domain-containing protein 1 [EC:2.3.2.27]	At5g22920	gb|PIN21461.1|	ZFP34_ARATH,RecName: Full=E3 ubiquitin-protein ligase RZFP34 {ECO:0000305}; EC=2.3.2.27 {ECO:0000269|PubMed:26508764}; AltName: Full=CHY zinc-finger and RING protein 1 {ECO:0000303|PubMed:26508764}; AltName: Full=RING zinc-finger protein 34 {ECO:0000305}; AltName: Full=RZFP34 protein homolog {ECO:0000303|PubMed:25002225}; Short=AtRZPF34 {ECO:0000303|PubMed:25002225};	A0A2G9HVB6_9LAMI,SubName: Full=Zn-finger protein {ECO:0000313|EMBL:PIN21461.1};
SMil_00002859|size143803-augustus-gene-0.41	50	16	-1.613	0.00140605	0.0182399	down	SMil_00002859|size143803-augustus-gene-0.41	scaffold112|size143803	98854	101781	-	2928	protein_coding	--	--	--	--	--	--
SMil_00002901|size141755-augustus-gene-0.40	152	488	1.674	0.000475638	0.00798908	up	SMil_00002901|size141755-augustus-gene-0.40	scaffold118|size141755	77554	83456	-	5903	protein_coding	--	--	At5g07590	ref|XP_011076432.1|	--	A0A022PXB3_ERYGU,SubName: Full=Uncharacterized protein {ECO:0000313|EMBL:EYU20179.1};
SMil_00002913|size141487-augustus-gene-0.43	13	0	-6.28	0.000102927	0.0024318	down	SMil_00002913|size141487-augustus-gene-0.43	scaffold246|size141487	102707	104954	-	2248	protein_coding	GO:0005829,cytosol; GO:0016491,oxidoreductase activity	K22374: DMAS1; 3''-deamino-3''-oxonicotianamine reductase [EC:1.1.1.285]	At5g62420	ref|XP_011076380.1|	COR2_PAPSO,RecName: Full=Non-functional NADPH-dependent codeinone reductase 2; EC=1.1.1.-;	A0A2G9HWB8_9LAMI,SubName: Full=Aldo/keto reductase family protein {ECO:0000313|EMBL:PIN21816.1};
SMil_00002916|size141487-processed-gene-0.34	335	126	-1.41	0.00373035	0.0365304	down	SMil_00002916|size141487-processed-gene-0.34	scaffold246|size141487	123775	126339	-	2565	protein_coding	GO:0005737,cytoplasm; GO:0016020,membrane; GO:0043531,ADP binding; GO:0005524,ATP binding; GO:0046872,metal ion binding; GO:0030001,metal ion transport; GO:0009626,plant-type hypersensitive response	K13457: RPM1, RPS3; disease resistance protein RPM1	--	ref|XP_012841530.1|	R1B17_SOLDE,RecName: Full=Putative late blight resistance protein homolog R1B-17;	A0A022R595_ERYGU,SubName: Full=Uncharacterized protein {ECO:0000313|EMBL:EYU33970.1};
SMil_00002920|size141266-processed-gene-0.23	1424	595	-1.259	0.000118726	0.0027364	down	SMil_00002920|size141266-processed-gene-0.23	scaffold981|size141266	68840	69049	-	210	protein_coding	--	--	At3g48660	ref|XP_006438001.1|	--	A0A2H5NVI6_CITUN,SubName: Full=Uncharacterized protein {ECO:0000313|EMBL:GAY44137.1};
SMil_00002956|size141189-processed-gene-0.26	860	123	-2.809	4.81287e-10	8.20699e-08	down	SMil_00002956|size141189-processed-gene-0.26	scaffold121|size141189	104782	106203	-	1422	protein_coding	GO:0035251,UDP-glucosyltransferase activity; GO:0008152,metabolic process	K08237: E2.4.1.218; hydroquinone glucosyltransferase [EC:2.4.1.218]	At4g15280	gb|PIN22175.1|	U7A15_MALDO,RecName: Full=UDP-glycosyltransferase 71A15 {ECO:0000303|Ref.1}; EC=2.4.1.- {ECO:0000305}; AltName: Full=UDP-glucose:chalcone 2'-O-glucosyltransferase {ECO:0000305}; AltName: Full=UDP-glucose:flavonol 2'-O-glucosyltransferase {ECO:0000305};	A0A2G9HXD7_9LAMI,RecName: Full=Glycosyltransferase {ECO:0000256|RuleBase:RU362057}; EC=2.4.1.- {ECO:0000256|RuleBase:RU362057};
SMil_00002972|size140947-processed-gene-0.8	89	28	-1.7	2.00997e-06	0.000106769	down	SMil_00002972|size140947-processed-gene-0.8	scaffold122|size140947	66087	68679	+	2593	protein_coding	GO:0022625,cytosolic large ribosomal subunit; GO:0022626,cytosolic ribosome; GO:0003723,RNA binding; GO:0003735,structural constituent of ribosome; GO:0022618,ribonucleoprotein complex assembly; GO:0006412,translation	--	At3g59540	emb|CBI17596.3|	RL38_ARATH,RecName: Full=60S ribosomal protein L38;	D7SPL7_VITVI,SubName: Full=Uncharacterized protein {ECO:0000313|EMBL:CBI17596.3};
SMil_00002987|size140916-augustus-gene-0.35	146	536	1.873	0.0015694	0.0197492	up	SMil_00002987|size140916-augustus-gene-0.35	scaffold123|size140916	58355	59920	-	1566	protein_coding	GO:0005634,nucleus; GO:0003700,DNA binding transcription factor activity; GO:0042803,protein homodimerization activity; GO:0043565,sequence-specific DNA binding; GO:0008283,cell proliferation; GO:0045892,negative regulation of transcription, DNA-templated; GO:0010017,red or far-red light signaling pathway; GO:0009585,red, far-red light phototransduction; GO:0009733,response to auxin; GO:0009735,r…	K09338: HD-ZIP; homeobox-leucine zipper protein	At4g16780	ref|XP_011081291.1|	HAT4_ARATH,RecName: Full=Homeobox-leucine zipper protein HAT4; AltName: Full=HD-ZIP protein ATHB-2; AltName: Full=Homeodomain transcription factor ATHB-2; AltName: Full=Homeodomain-leucine zipper protein HAT4; Short=HD-ZIP protein 4;	A0A068UN80_COFCA,SubName: Full=Uncharacterized protein {ECO:0000313|EMBL:CDP10005.1};
SMil_00003009|size140094-augustus-gene-0.42	221	1	-8.546	0.000485927	0.00812223	down	SMil_00003009|size140094-augustus-gene-0.42	scaffold125|size140094	21831	23437	-	1607	protein_coding	GO:0042735,protein body; GO:0045735,nutrient reservoir activity; GO:0051259,protein complex oligomerization	--	At5g44120	gb|AAF19607.1|	11S2_SESIN,RecName: Full=11S globulin seed storage protein 2; AltName: Full=11S globulin seed storage protein II; AltName: Full=Alpha-globulin; Contains: RecName: Full=11S globulin seed storage protein 2 acidic chain; AltName: Full=11S globulin seed storage protein II acidic chain; Contains: RecName: Full=11S globulin seed storage protein 2 basic chain; AltName: Full=11S globulin seed storage pro…	Q9SE84_PERFR,SubName: Full=Legumin-like protein {ECO:0000313|EMBL:AAF19607.1};
SMil_00003011|size140094-augustus-gene-0.43	337	121	-1.477	0.000143847	0.00312559	down	SMil_00003011|size140094-augustus-gene-0.43	scaffold125|size140094	56942	57874	-	933	protein_coding	GO:0005634,nucleus; GO:0003700,DNA binding transcription factor activity; GO:0000981,RNA polymerase II transcription factor activity, sequence-specific DNA binding; GO:0043565,sequence-specific DNA binding; GO:0001135,transcription factor activity, RNA polymerase II transcription factor recruiting; GO:0044212,transcription regulatory region DNA binding; GO:0030154,cell differentiation; GO:0045893…	K09422: MYBP; transcription factor MYB, plant	At2g31180	gb|AGG38743.1|	MYB14_ARATH,RecName: Full=Transcription factor MYB14 {ECO:0000303|PubMed:9839469}; AltName: Full=Myb-related protein 14 {ECO:0000303|PubMed:9839469}; Short=AtMYB14 {ECO:0000303|PubMed:9839469}; Short=MYB14At {ECO:0000303|PubMed:9839469};	W8CJZ8_SALMI,SubName: Full=MYB transcription factor {ECO:0000313|EMBL:AGG38743.1}; SubName: Full=MYB-related transcription factor {ECO:0000313|EMBL:AGN52046.1};
SMil_00003068|size139055-augustus-gene-0.34	295	119	-1.308	0.000128895	0.00287989	down	SMil_00003068|size139055-augustus-gene-0.34	scaffold131|size139055	121962	124661	+	2700	protein_coding	--	--	At1g13990	ref|XP_011070976.1|	--	A0A022QQL7_ERYGU,SubName: Full=Uncharacterized protein {ECO:0000313|EMBL:EYU28800.1};
SMil_00003070|size139055-processed-gene-0.26	114	23	-2.307	2.41449e-09	3.36201e-07	down	SMil_00003070|size139055-processed-gene-0.26	scaffold131|size139055	131394	133122	-	1729	protein_coding	GO:0005789,endoplasmic reticulum membrane; GO:0033116,endoplasmic reticulum-Golgi intermediate compartment membrane; GO:0032580,Golgi cisterna membrane; GO:0016021,integral component of membrane; GO:0015031,protein transport; GO:0016192,vesicle-mediated transport	--	At1g69460	ref|XP_012847754.1|	P24D9_ARATH,RecName: Full=Transmembrane emp24 domain-containing protein p24delta9; AltName: Full=p24 family protein delta2c; Short=p24delta2c; AltName: Full=p24 family protein delta9; Short=p24delta9; Flags: Precursor;	A0A2G9GJ14_9LAMI,SubName: Full=Emp24/gp25L/p24 family of membrane trafficking protein {ECO:0000313|EMBL:PIN05266.1};
SMil_00003076|size139048-augustus-gene-0.33	25	6	-2.094	0.000692236	0.0106818	down	SMil_00003076|size139048-augustus-gene-0.33	scaffold1264|size139048	33151	33658	-	508	protein_coding	--	K15407: QTRTD1; queuine tRNA-ribosyltransferase subunit QTRTD1 [EC:2.4.2.29]	At5g05830	ref|XP_011085973.1|	--	A0A022RU94_ERYGU,SubName: Full=Uncharacterized protein {ECO:0000313|EMBL:EYU43323.1};
SMil_00003098|size138984-processed-gene-0.20	24	213	3.183	1.6917e-08	1.84301e-06	up	SMil_00003098|size138984-processed-gene-0.20	scaffold534|size138984	93865	94392	-	528	protein_coding	GO:0005737,cytoplasm; GO:0009734,auxin-activated signaling pathway; GO:0007275,multicellular organism development; GO:0040008,regulation of growth	K14488: SAUR; SAUR family protein	At2g24400	gb|PIN23893.1|	SAU71_ARATH,RecName: Full=Auxin-responsive protein SAUR71 {ECO:0000305}; AltName: Full=Protein SMALL AUXIN UP RNA 71 {ECO:0000303|PubMed:12036261};	A0A2G9I2B3_9LAMI,SubName: Full=Uncharacterized protein {ECO:0000313|EMBL:PIN23893.1};
SMil_00003105|size138799-augustus-gene-0.39	26	78	1.595	6.49756e-05	0.00169325	up	SMil_00003105|size138799-augustus-gene-0.39	scaffold1067|size138799	39904	43340	-	3437	protein_coding	--	--	--	--	--	--
SMil_00003128|size137758-processed-gene-0.6	43	233	2.467	0.000406894	0.00710314	up	SMil_00003128|size137758-processed-gene-0.6	scaffold1894|size137758	57307	57636	+	330	protein_coding	GO:0048046,apoplast; GO:0102779,cannabidiolate synthase activity; GO:0050660,flavin adenine dinucleotide binding; GO:0016614,oxidoreductase activity, acting on CH-OH group of donors	--	At4g20840	emb|CBI31073.3|	CBDAS_CANSA,RecName: Full=Cannabidiolic acid synthase; EC=1.21.3.8; AltName: Full=CBDA synthase; Flags: Precursor;	A0A1D6BHX3_WHEAT,SubName: Full=Uncharacterized protein {ECO:0000313|EnsemblPlants:TRIAE_CS42_7AL_TGACv1_556088_AA1755080.1};
SMil_00003132|size137758-processed-gene-0.8	24	190	2.931	0.000108224	0.00254674	up	SMil_00003132|size137758-processed-gene-0.8	scaffold1894|size137758	85870	87459	+	1590	protein_coding	GO:0005618,cell wall; GO:0005576,extracellular region; GO:0050660,flavin adenine dinucleotide binding; GO:0016614,oxidoreductase activity, acting on CH-OH group of donors	K22395: K22395; cinnamyl-alcohol dehydrogenase [EC:1.1.1.195]	At4g20820	ref|XP_011078509.1|	BBE18_ARATH,RecName: Full=Berberine bridge enzyme-like 18 {ECO:0000303|PubMed:26037923}; Short=AtBBE-like 18 {ECO:0000303|PubMed:26037923}; EC=1.1.1.- {ECO:0000250|UniProtKB:O64743}; Flags: Precursor;	A0A022PTH7_ERYGU,SubName: Full=Uncharacterized protein {ECO:0000313|EMBL:EYU19096.1};
SMil_00003133|size137758-processed-gene-0.32	390	2066	2.406	3.61123e-05	0.0010649	up	SMil_00003133|size137758-processed-gene-0.32	scaffold1894|size137758	88859	90466	-	1608	protein_coding	GO:0005618,cell wall; GO:0005576,extracellular region; GO:0050660,flavin adenine dinucleotide binding; GO:0016614,oxidoreductase activity, acting on CH-OH group of donors	K22395: K22395; cinnamyl-alcohol dehydrogenase [EC:1.1.1.195]	At4g20820	ref|XP_020554265.1|	BBE18_ARATH,RecName: Full=Berberine bridge enzyme-like 18 {ECO:0000303|PubMed:26037923}; Short=AtBBE-like 18 {ECO:0000303|PubMed:26037923}; EC=1.1.1.- {ECO:0000250|UniProtKB:O64743}; Flags: Precursor;	A0A022PTH7_ERYGU,SubName: Full=Uncharacterized protein {ECO:0000313|EMBL:EYU19096.1};
SMil_00003154|size137331-augustus-gene-0.39	2738	287	-3.251	2.63916e-05	0.000828062	down	SMil_00003154|size137331-augustus-gene-0.39	scaffold137|size137331	68612	71895	+	3284	protein_coding	--	--	--	--	--	--
SMil_00003156|size137331-augustus-gene-0.42	18	45	1.31	0.00286164	0.0306509	up	SMil_00003156|size137331-augustus-gene-0.42	scaffold137|size137331	86278	86988	+	711	protein_coding	GO:0005615,extracellular space; GO:0005507,copper ion binding; GO:0016491,oxidoreductase activity	--	At1g76160	gb|PIN08632.1|	ASOL_TOBAC,RecName: Full=L-ascorbate oxidase homolog; EC=1.10.3.-; AltName: Full=Pollen-specific protein NTP303; Flags: Precursor;	A0A2G9GTS4_9LAMI,SubName: Full=Multicopper oxidase {ECO:0000313|EMBL:PIN08632.1}; EC=1.10.3.2 {ECO:0000313|EMBL:PIN08632.1};
SMil_00003180|size136654-augustus-gene-0.36	140	316	1.169	1.32139e-05	0.000471136	up	SMil_00003180|size136654-augustus-gene-0.36	scaffold687|size136654	5124	6746	-	1623	protein_coding	GO:0005634,nucleus; GO:0003677,DNA binding; GO:0003700,DNA binding transcription factor activity; GO:0046983,protein dimerization activity; GO:1902448,positive regulation of shade avoidance; GO:0006355,regulation of transcription, DNA-templated; GO:0006351,transcription, DNA-templated	--	At1g73830	gb|AKN09631.1|	BEE1_ARATH,RecName: Full=Transcription factor BEE 1; AltName: Full=Basic helix-loop-helix protein 44; Short=AtbHLH44; Short=bHLH 44; AltName: Full=Protein Brassinosteroid enhanced expression 1; AltName: Full=Transcription factor EN 77; AltName: Full=bHLH transcription factor bHLH044;	A0A0H3YBV0_SALMI,SubName: Full=Basic helix-loop-helix transcription factor {ECO:0000313|EMBL:AKN09631.1};
SMil_00003207|size136516-augustus-gene-0.49	1	13	4.239	0.00206623	0.0242581	up	SMil_00003207|size136516-augustus-gene-0.49	scaffold140|size136516	86320	91372	-	5053	protein_coding	GO:0031225,anchored component of membrane; GO:0046658,anchored component of plasma membrane; GO:0005886,plasma membrane; GO:0004190,aspartic-type endopeptidase activity; GO:0030163,protein catabolic process; GO:0006508,proteolysis	K00924: E2.7.1.-; kinase [EC:2.7.1.-]	At3g02740	ref|XP_012834823.1|	ASPL2_ARATH,RecName: Full=Aspartic proteinase-like protein 2; EC=3.4.23.-; Flags: Precursor;	A0A022RIY2_ERYGU,SubName: Full=Uncharacterized protein {ECO:0000313|EMBL:EYU39713.1};
SMil_00003217|size136074-processed-gene-0.8	397	128	-1.631	9.20968e-06	0.000350596	down	SMil_00003217|size136074-processed-gene-0.8	scaffold1606|size136074	46242	54046	+	7805	protein_coding	--	--	--	--	--	--
SMil_00003234|size135754-augustus-gene-0.36	921	3780	2.037	1.03634e-09	1.59393e-07	up	SMil_00003234|size135754-augustus-gene-0.36	scaffold142|size135754	22608	24628	-	2021	protein_coding	GO:0016021,integral component of membrane; GO:0005743,mitochondrial inner membrane; GO:0070469,respiratory chain; GO:0009916,alternative oxidase activity; GO:0046872,metal ion binding; GO:0102721,ubiquinol:oxygen oxidoreductase activity	K17893: AOX1, AOX2; ubiquinol oxidase [EC:1.10.3.11]	At3g22370	ref|XP_012847073.1|	AOX3_ARATH,RecName: Full=Ubiquinol oxidase 3, mitochondrial; EC=1.10.3.11; AltName: Full=Alternative oxidase 3; Flags: Precursor;	A0A022QP91_ERYGU,RecName: Full=Ubiquinol oxidase {ECO:0000256|RuleBase:RU003779}; EC=1.10.3.11 {ECO:0000256|RuleBase:RU003779};
SMil_00003258|size135671-augustus-gene-0.44	1447	3869	1.418	0.00272775	0.0295668	up	SMil_00003258|size135671-augustus-gene-0.44	scaffold810|size135671	52275	55876	-	3602	protein_coding	GO:0005829,cytosol; GO:0016621,cinnamoyl-CoA reductase activity; GO:0050662,coenzyme binding; GO:0007623,circadian rhythm; GO:0009809,lignin biosynthetic process; GO:0009409,response to cold	K09753: CCR; cinnamoyl-CoA reductase [EC:1.2.1.44]	At1g15950	gb|KZV19492.1|	CCR1_ARATH,RecName: Full=Cinnamoyl-CoA reductase 1; Short=AtCCR1; EC=1.2.1.44; AltName: Full=Protein IRREGULAR XYLEM 4;	A0A2G9GL95_9LAMI,SubName: Full=Flavonol reductase/cinnamoyl-CoA reductase {ECO:0000313|EMBL:PIN05982.1}; EC=1.2.1.44 {ECO:0000313|EMBL:PIN05982.1};
SMil_00003264|size135671-augustus-gene-0.40	44	146	1.733	1.21285e-05	0.000438415	up	SMil_00003264|size135671-augustus-gene-0.40	scaffold810|size135671	111587	114349	+	2763	protein_coding	GO:0016021,integral component of membrane; GO:0015297,antiporter activity; GO:0015238,drug transmembrane transporter activity; GO:0006855,drug transmembrane transport	K03327: TC.MATE, SLC47A, norM, mdtK, dinF; multidrug resistance protein, MATE family	At1g33110	gb|EYU20852.1|	DTX21_ARATH,RecName: Full=Protein DETOXIFICATION 21 {ECO:0000303|PubMed:11739388}; Short=AtDTX21 {ECO:0000303|PubMed:11739388}; AltName: Full=Multidrug and toxic compound extrusion protein 21 {ECO:0000305}; Short=MATE protein 21 {ECO:0000305};	A0A022PWV1_ERYGU,RecName: Full=Protein DETOXIFICATION {ECO:0000256|RuleBase:RU004914}; AltName: Full=Multidrug and toxic compound extrusion protein {ECO:0000256|RuleBase:RU004914};
SMil_00003293|size135231-processed-gene-0.13	3	70	4.294	2.50136e-07	1.77831e-05	up	SMil_00003293|size135231-processed-gene-0.13	scaffold145|size135231	16290	16826	-	537	protein_coding	GO:0005634,nucleus; GO:0003700,DNA binding transcription factor activity; GO:0043565,sequence-specific DNA binding; GO:0044212,transcription regulatory region DNA binding; GO:0050832,defense response to fungus; GO:0009873,ethylene-activated signaling pathway; GO:0019760,glucosinolate metabolic process; GO:0006351,transcription, DNA-templated	K09286: EREBP; EREBP-like factor	At5g52020	ref|XP_011076239.2|	ERF25_ARATH,RecName: Full=Ethylene-responsive transcription factor ERF025;	A0A2G9I9Z7_9LAMI,SubName: Full=Uncharacterized protein {ECO:0000313|EMBL:PIN26577.1};
SMil_00003318|size134797-processed-gene-0.25	167	83	-1.009	0.00343736	0.0347906	down	SMil_00003318|size134797-processed-gene-0.25	scaffold147|size134797	65093	65374	-	282	protein_coding	GO:0005509,calcium ion binding	--	--	ref|XP_012851700.1|	CML23_ORYSJ,RecName: Full=Putative calcium-binding protein CML23; AltName: Full=Calmodulin-like protein 23;	A0A022QBT3_ERYGU,SubName: Full=Uncharacterized protein {ECO:0000313|EMBL:EYU25416.1};
SMil_00003338|size134309-augustus-gene-0.46	518	1210	1.222	3.91357e-05	0.00113556	up	SMil_00003338|size134309-augustus-gene-0.46	scaffold150|size134309	560	2797	-	2238	protein_coding	--	--	At3g07090	ref|XP_011080186.1|	--	A0A2G9HZ55_9LAMI,SubName: Full=Uncharacterized protein {ECO:0000313|EMBL:PIN22763.1};
SMil_00003368|size133873-processed-gene-0.3	1151	2854	1.31	1.23287e-06	7.14576e-05	up	SMil_00003368|size133873-processed-gene-0.3	scaffold1764|size133873	94717	97167	+	2451	protein_coding	GO:0016021,integral component of membrane; GO:0005886,plasma membrane; GO:0005524,ATP binding; GO:0001653,peptide receptor activity; GO:0004674,protein serine/threonine kinase activity; GO:0004888,transmembrane signaling receptor activity; GO:0045851,pH reduction; GO:0009826,unidimensional cell growth	--	At1g72300	ref|XP_011072717.1|	PSYR1_ARATH,RecName: Full=Tyrosine-sulfated glycopeptide receptor 1 {ECO:0000305}; EC=2.7.11.1 {ECO:0000305}; AltName: Full=PSY1 receptor {ECO:0000303|PubMed:23062058};	A0A2G9H886_9LAMI,SubName: Full=Serine/threonine protein kinase {ECO:0000313|EMBL:PIN13731.1}; EC=2.7.11.1 {ECO:0000313|EMBL:PIN13731.1};
SMil_00003373|size133587-augustus-gene-0.44	191	70	-1.439	3.87553e-06	0.000178123	down	SMil_00003373|size133587-augustus-gene-0.44	scaffold155|size133587	17848	19210	-	1363	protein_coding	GO:0016324,apical plasma membrane; GO:0005886,plasma membrane; GO:0010215,cellulose microfibril organization; GO:0051650,establishment of vesicle localization; GO:0007275,multicellular organism development; GO:0009860,pollen tube growth; GO:0030833,regulation of actin filament polymerization; GO:0017157,regulation of exocytosis; GO:0040008,regulation of growth	--	At5g16490	gb|PIN01831.1|	RIC4_ARATH,RecName: Full=CRIB domain-containing protein RIC4; AltName: Full=ROP-interactive CRIB motif-containing protein 4; AltName: Full=Target of ROP protein RIC4;	A0A2G9G970_9LAMI,SubName: Full=Uncharacterized protein {ECO:0000313|EMBL:PIN01831.1};
SMil_00003381|size133587-augustus-gene-0.40	75	7	-3.429	5.06453e-08	4.58329e-06	down	SMil_00003381|size133587-augustus-gene-0.40	scaffold155|size133587	127351	128404	+	1054	protein_coding	GO:0045430,chalcone isomerase activity; GO:0009813,flavonoid biosynthetic process	--	At3g55120	gb|AFL72080.1|	CFI_CAMSI,RecName: Full=Chalcone--flavonone isomerase; Short=Chalcone isomerase; EC=5.5.1.6;	I3Y512_AGARU,RecName: Full=Chalcone-flavonone isomerase family protein {ECO:0000256|RuleBase:RU361158};
SMil_00003385|size133541-augustus-gene-0.36	10627	1809	-2.555	0.00169219	0.0209032	down	SMil_00003385|size133541-augustus-gene-0.36	scaffold215|size133541	57268	60199	-	2932	protein_coding	GO:0048046,apoplast; GO:0009507,chloroplast; GO:0009570,chloroplast stroma; GO:0016020,membrane; GO:0005777,peroxisome; GO:0005886,plasma membrane; GO:0008453,alanine-glyoxylate transaminase activity; GO:0050281,serine-glyoxylate transaminase activity; GO:0004760,serine-pyruvate transaminase activity; GO:0019265,glycine biosynthetic process, by transamination of glyoxylate; GO:0009853,photorespir…	--	At2g13360	ref|XP_021998895.1|	SGAT_ARATH,RecName: Full=Serine--glyoxylate aminotransferase; EC=2.6.1.45 {ECO:0000269|PubMed:18235971, ECO:0000269|PubMed:23098902}; AltName: Full=Alanine--glyoxylate aminotransferase; Short=AGT; EC=2.6.1.44 {ECO:0000269|PubMed:18235971, ECO:0000269|PubMed:23098902}; AltName: Full=Asparagine aminotransferase; EC=2.6.1.-; AltName: Full=Serine--pyruvate aminotransferase; EC=2.6.1.51 {ECO:0000269|P…	A0A2G3B5N1_CAPCH,SubName: Full=Serine--glyoxylate aminotransferase {ECO:0000313|EMBL:PHU01783.1};
SMil_00003393|size133325-processed-gene-0.15	72	25	-1.506	0.000392634	0.00691577	down	SMil_00003393|size133325-processed-gene-0.15	scaffold159|size133325	45079	45438	-	360	protein_coding	--	--	At3g52070	gb|PIN08554.1|	--	A0A2G9GTD9_9LAMI,SubName: Full=Uncharacterized protein {ECO:0000313|EMBL:PIN08554.1};
SMil_00003399|size133325-augustus-gene-0.40	181	561	1.636	0.000274693	0.0052069	up	SMil_00003399|size133325-augustus-gene-0.40	scaffold159|size133325	87308	91132	-	3825	protein_coding	GO:0005788,endoplasmic reticulum lumen; GO:0009506,plasmodesma; GO:0005773,vacuole; GO:0016491,oxidoreductase activity; GO:0034605,cellular response to heat; GO:0009860,pollen tube growth; GO:0009408,response to heat	--	At3g08970	ref|XP_019162951.1|	DNJ63_ARATH,RecName: Full=DnaJ protein ERDJ3A; AltName: Full=Chaperone protein dnaJ 63; Short=AtDjA63; Short=AtJ63; AltName: Full=Endoplasmic reticulum dnaJ domain-containing protein 3A; Short=AtERdj3A; AltName: Full=Protein SCJ1 homolog ERDJ3A; AltName: Full=THERMOSENSITIVE MALE STERILE 1, TMS1; Flags: Precursor;	B9IGC9_POPTR,SubName: Full=Uncharacterized protein {ECO:0000313|EMBL:EEF04757.2};
SMil_00003402|size133325-augustus-gene-0.41	1040	54	-4.267	0.000654408	0.0102051	down	SMil_00003402|size133325-augustus-gene-0.41	scaffold159|size133325	104885	107879	-	2995	protein_coding	GO:0005737,cytoplasm; GO:0005829,cytosol; GO:0005634,nucleus; GO:0003677,DNA binding; GO:0003700,DNA binding transcription factor activity; GO:0006351,transcription, DNA-templated	--	At1g06070	ref|XP_011091638.1|	POF21_ARATH,RecName: Full=Probable transcription factor PosF21; AltName: Full=bZIP transcription factor 59; Short=AtbZIP59;	A0A2G9GFX2_9LAMI,SubName: Full=Uncharacterized protein {ECO:0000313|EMBL:PIN04188.1};
SMil_00003415|size133141-processed-gene-0.8	669	132	-2.342	5.59508e-06	0.000235113	down	SMil_00003415|size133141-processed-gene-0.8	scaffold160|size133141	93115	93366	+	252	protein_coding	--	--	At2g21820	ref|XP_012848628.1|	--	A0A022QMA2_ERYGU,SubName: Full=Uncharacterized protein {ECO:0000313|EMBL:EYU27605.1};
SMil_00003420|size132997-augustus-gene-0.36	23	100	2.08	0.00014605	0.00316761	up	SMil_00003420|size132997-augustus-gene-0.36	scaffold163|size132997	53412	54602	+	1191	protein_coding	GO:0016021,integral component of membrane; GO:0005886,plasma membrane; GO:0005524,ATP binding; GO:0005509,calcium ion binding; GO:0030247,polysaccharide binding; GO:0004674,protein serine/threonine kinase activity; GO:0007166,cell surface receptor signaling pathway	--	At1g69730	gb|KZM95445.1|	WAKLH_ARATH,RecName: Full=Wall-associated receptor kinase-like 9; EC=2.7.11.-; Flags: Precursor;	A0A164Z756_DAUCA,SubName: Full=Uncharacterized protein {ECO:0000313|EMBL:KZM95445.1};
SMil_00003426|size132970-augustus-gene-0.27	9240	26671	1.529	8.69398e-06	0.000335388	up	SMil_00003426|size132970-augustus-gene-0.27	scaffold1364|size132970	5606	7051	+	1446	protein_coding	GO:0050664,oxidoreductase activity, acting on NAD(P)H, oxygen as acceptor; GO:0009807,lignan biosynthetic process	K21568: PLR; pinoresinol/lariciresinol reductase [EC:1.23.1.1 1.23.1.2 1.23.1.3 1.23.1.4]	At4g39230	gb|ADD14078.1|	TP7_TOBAC,RecName: Full=Isoflavone reductase homolog TP7 {ECO:0000305}; EC=1.3.1.- {ECO:0000269|PubMed:12369619}; AltName: Full=Phenylcoumaran benzylic ether reductase TP7 {ECO:0000305}; Short=NtPCBER {ECO:0000305}; AltName: Full=Protein TOBACCO PETAL 7 {ECO:0000305};	D3YJ40_9LAMI,SubName: Full=Phenylcoumaran benzylic ether reductase-like protein {ECO:0000313|EMBL:ADD14078.1};
SMil_00003427|size132970-processed-gene-0.16	2839	7073	1.317	4.75717e-05	0.00133428	up	SMil_00003427|size132970-processed-gene-0.16	scaffold1364|size132970	18431	19848	-	1418	protein_coding	GO:0050664,oxidoreductase activity, acting on NAD(P)H, oxygen as acceptor; GO:0009807,lignan biosynthetic process	--	At4g39230	gb|ADD14078.1|	TP7_TOBAC,RecName: Full=Isoflavone reductase homolog TP7 {ECO:0000305}; EC=1.3.1.- {ECO:0000269|PubMed:12369619}; AltName: Full=Phenylcoumaran benzylic ether reductase TP7 {ECO:0000305}; Short=NtPCBER {ECO:0000305}; AltName: Full=Protein TOBACCO PETAL 7 {ECO:0000305};	D3YJ40_9LAMI,SubName: Full=Phenylcoumaran benzylic ether reductase-like protein {ECO:0000313|EMBL:ADD14078.1};
SMil_00003429|size132970-augustus-gene-0.33	2785	6448	1.212	1.25175e-05	0.000450573	up	SMil_00003429|size132970-augustus-gene-0.33	scaffold1364|size132970	30435	31885	-	1451	protein_coding	GO:0050664,oxidoreductase activity, acting on NAD(P)H, oxygen as acceptor; GO:0009807,lignan biosynthetic process	K21568: PLR; pinoresinol/lariciresinol reductase [EC:1.23.1.1 1.23.1.2 1.23.1.3 1.23.1.4]	At4g39230	gb|ADD14078.1|	TP7_TOBAC,RecName: Full=Isoflavone reductase homolog TP7 {ECO:0000305}; EC=1.3.1.- {ECO:0000269|PubMed:12369619}; AltName: Full=Phenylcoumaran benzylic ether reductase TP7 {ECO:0000305}; Short=NtPCBER {ECO:0000305}; AltName: Full=Protein TOBACCO PETAL 7 {ECO:0000305};	D3YJ40_9LAMI,SubName: Full=Phenylcoumaran benzylic ether reductase-like protein {ECO:0000313|EMBL:ADD14078.1};
SMil_00003430|size132970-augustus-gene-0.34	68	286	2.068	6.49552e-11	1.35268e-08	up	SMil_00003430|size132970-augustus-gene-0.34	scaffold1364|size132970	32886	36640	-	3755	protein_coding	GO:0005737,cytoplasm; GO:0016491,oxidoreductase activity	K21568: PLR; pinoresinol/lariciresinol reductase [EC:1.23.1.1 1.23.1.2 1.23.1.3 1.23.1.4]	At4g39230	ref|XP_011083667.1|	ALL12_OLEEU,RecName: Full=Isoflavone reductase-like protein; EC=1.3.1.-; AltName: Full=Pollen allergen Ole e 12.01; AltName: Allergen=Ole e 12.01;	E6Y2L7_FRAEX,SubName: Full=Fra e 12.01 allergen {ECO:0000313|EMBL:ABU95409.1};
SMil_00003437|size132944-augustus-gene-0.36	225	20	-3.483	0.00349185	0.0351005	down	SMil_00003437|size132944-augustus-gene-0.36	scaffold164|size132944	108292	110599	+	2308	protein_coding	GO:0005829,cytosol; GO:0005634,nucleus; GO:0003677,DNA binding; GO:0003700,DNA binding transcription factor activity; GO:0001076,transcription factor activity, RNA polymerase II transcription factor binding; GO:0009738,abscisic acid-activated signaling pathway; GO:0009793,embryo development ending in seed dormancy; GO:0031930,mitochondria-nucleus signaling pathway; GO:0009657,plastid organization…	--	--	ref|XP_011080160.1|	VIV1_MAIZE,RecName: Full=Regulatory protein viviparous-1;	A0A2G9IAV3_9LAMI,SubName: Full=Uncharacterized protein {ECO:0000313|EMBL:PIN26888.1};
SMil_00003458|size132734-processed-gene-0.32	88	31	-1.491	0.00503176	0.0449023	down	SMil_00003458|size132734-processed-gene-0.32	scaffold250|size132734	131722	132273	-	552	protein_coding	GO:0005783,endoplasmic reticulum; GO:0010008,endosome membrane; GO:0005794,Golgi apparatus; GO:0016021,integral component of membrane; GO:0016192,vesicle-mediated transport	--	At1g08770	ref|XP_011079997.1|	PRA1E_ARATH,RecName: Full=PRA1 family protein E; Short=AtPRA1.E; AltName: Full=Prenylated Rab acceptor 4;	A0A022S563_ERYGU,RecName: Full=PRA1 family protein {ECO:0000256|RuleBase:RU363107};
SMil_00003460|size132684-augustus-gene-0.32	96	336	1.811	0.00107032	0.0149743	up	SMil_00003460|size132684-augustus-gene-0.32	scaffold165|size132684	5543	7757	-	2215	protein_coding	GO:0005576,extracellular region; GO:0005507,copper ion binding; GO:0016491,oxidoreductase activity	K19791: FET3_5; iron transport multicopper oxidase	At2g23630	ref|XP_011099223.1|	ASOL_BRANA,RecName: Full=L-ascorbate oxidase homolog; EC=1.10.3.-; Flags: Precursor;	A0A2G9GMW3_9LAMI,SubName: Full=Multicopper oxidase {ECO:0000313|EMBL:PIN06603.1}; EC=1.10.3.3 {ECO:0000313|EMBL:PIN06603.1};
SMil_00003484|size132325-processed-gene-0.5	160	43	-1.881	0.0031249	0.0324945	down	SMil_00003484|size132325-processed-gene-0.5	scaffold605|size132325	55752	61051	+	5300	protein_coding	--	--	At5g49710	ref|XP_011077959.1|	--	A0A022QSU1_ERYGU,SubName: Full=Uncharacterized protein {ECO:0000313|EMBL:EYU30649.1};
SMil_00003499|size132297-processed-gene-0.12	9	103	3.568	0.000117912	0.00272565	up	SMil_00003499|size132297-processed-gene-0.12	scaffold166|size132297	124238	124606	+	369	protein_coding	GO:0009507,chloroplast; GO:0005634,nucleus; GO:0071482,cellular response to light stimulus; GO:0009816,defense response to bacterium, incompatible interaction; GO:0051091,positive regulation of DNA binding transcription factor activity	--	At3g56710	ref|XP_020274503.1|	SIB1_ARATH,RecName: Full=Sigma factor binding protein 1, chloroplastic; Short=AtsibI; Short=Sigma factor binding protein I; AltName: Full=SigA binding protein; AltName: Full=VQ motif-containing protein 23 {ECO:0000303|PubMed:22535423}; Short=AtVQ23 {ECO:0000303|PubMed:22535423}; Flags: Precursor;	A0A1S3C276_CUCME,SubName: Full=sigma factor binding protein 2, chloroplastic {ECO:0000313|RefSeq:XP_008455708.1};
SMil_00003502|size132147-augustus-gene-0.39	11	41	1.945	0.000187262	0.00387403	up	SMil_00003502|size132147-augustus-gene-0.39	scaffold261|size132147	70389	73599	+	3211	protein_coding	GO:0016021,integral component of membrane; GO:0005524,ATP binding; GO:0004674,protein serine/threonine kinase activity	--	At1g70250	ref|XP_011076438.2|	LRL25_ARATH,RecName: Full=LEAF RUST 10 DISEASE-RESISTANCE LOCUS RECEPTOR-LIKE PROTEIN KINASE-like 2.5 {ECO:0000303|PubMed:12805585}; EC=2.7.11.1; AltName: Full=Probable receptor-like serine/threonine-protein kinase LRK10L-2.5 {ECO:0000305}; Flags: Precursor;	A0A2G9I8L1_9LAMI,SubName: Full=Serine/threonine protein kinase {ECO:0000313|EMBL:PIN26093.1}; EC=3.1.4.46 {ECO:0000313|EMBL:PIN26093.1};
SMil_00003504|size132147-processed-gene-0.33	47	385	3.039	0.000122493	0.00279043	up	SMil_00003504|size132147-processed-gene-0.33	scaffold261|size132147	89250	89790	-	541	protein_coding	GO:0005737,cytoplasm; GO:0009408,response to heat; GO:0009644,response to high light intensity; GO:0042542,response to hydrogen peroxide	K13993: HSP20; HSP20 family protein	At1g54050	gb|PIN01185.1|	HS174_ARATH,RecName: Full=17.4 kDa class III heat shock protein; AltName: Full=17.4 kDa heat shock protein 2; Short=AtHsp17.4B;	A0A2G9G7M4_9LAMI,SubName: Full=Molecular chaperone (Small heat-shock protein Hsp26/Hsp42) {ECO:0000313|EMBL:PIN01185.1};
SMil_00003573|size131470-augustus-gene-0.35	96	30	-1.686	0.000514758	0.00847083	down	SMil_00003573|size131470-augustus-gene-0.35	scaffold170|size131470	101561	103288	-	1728	protein_coding	GO:0010494,cytoplasmic stress granule; GO:0000932,P-body; GO:0046872,metal ion binding; GO:0009737,response to abscisic acid; GO:0010162,seed dormancy process	--	At5g11460	ref|XP_011081852.1|	MARD1_ARATH,RecName: Full=Protein MARD1 {ECO:0000303|PubMed:15159630}; AltName: Full=Mediator of ABA-regulated dormancy1 {ECO:0000303|PubMed:15159630}; AltName: Full=Senescence-associated protein SAG102 {ECO:0000303|PubMed:11402199};	A0A2G9GWK4_9LAMI,SubName: Full=Uncharacterized protein {ECO:0000313|EMBL:PIN09663.1};
SMil_00003581|size131458-augustus-gene-0.30	10	0	-4.947	0.00545364	0.047655	down	SMil_00003581|size131458-augustus-gene-0.30	scaffold171|size131458	29314	30150	+	837	protein_coding	--	--	--	--	--	--
SMil_00003604|size131310-augustus-gene-0.47	327	96	-1.765	0.0013589	0.0177358	down	SMil_00003604|size131310-augustus-gene-0.47	scaffold258|size131310	109604	110882	+	1279	protein_coding	--	--	--	--	--	--
SMil_00003614|size131086-augustus-gene-0.41	1404	5519	1.975	0.00127676	0.0168885	up	SMil_00003614|size131086-augustus-gene-0.41	scaffold654|size131086	110422	112706	-	2285	protein_coding	--	--	--	gb|PIN11380.1|	--	A0A2G9H260_9LAMI,SubName: Full=Uncharacterized protein {ECO:0000313|EMBL:PIN11380.1};
SMil_00003629|size130644-augustus-gene-0.33	349	48	-2.864	2.22096e-05	0.000720879	down	SMil_00003629|size130644-augustus-gene-0.33	scaffold174|size130644	16500	20160	+	3661	protein_coding	GO:0005618,cell wall; GO:0005576,extracellular region; GO:0004252,serine-type endopeptidase activity; GO:0010102,lateral root morphogenesis; GO:0009733,response to auxin	K15333: TRM3, TARBP1; tRNA guanosine-2'-O-methyltransferase [EC:2.1.1.34]	At5g59810	ref|XP_011088876.2|	AIR3_ARATH,RecName: Full=Subtilisin-like protease SBT5.3; EC=3.4.21.-; AltName: Full=Auxin-induced in root cultures protein 3; AltName: Full=Subtilase subfamily 5 member 3; Short=AtSBT5.3; AltName: Full=Subtilisin-like protease AIR3; Flags: Precursor;	A0A2G9I6M9_9LAMI,SubName: Full=Cucumisin {ECO:0000313|EMBL:PIN25415.1}; EC=3.4.21.25 {ECO:0000313|EMBL:PIN25415.1};
SMil_00003632|size130644-augustus-gene-0.35	1453	11533	2.989	8.225e-07	5.09344e-05	up	SMil_00003632|size130644-augustus-gene-0.35	scaffold174|size130644	48518	50753	+	2236	protein_coding	GO:0005634,nucleus; GO:0003677,DNA binding; GO:0003700,DNA binding transcription factor activity; GO:0046983,protein dimerization activity; GO:0045487,gibberellin catabolic process; GO:0007275,multicellular organism development; GO:0010371,regulation of gibberellin biosynthetic process; GO:0006351,transcription, DNA-templated	--	At5g65640	gb|AKN09560.1|	BH093_ARATH,RecName: Full=Transcription factor bHLH93; AltName: Full=Basic helix-loop-helix protein 93; Short=AtbHLH93; Short=bHLH 93; AltName: Full=Transcription factor EN 47; AltName: Full=bHLH transcription factor bHLH093;	A0A0H3Y8T1_SALMI,SubName: Full=Basic helix-loop-helix transcription factor {ECO:0000313|EMBL:AKN09560.1};
SMil_00003641|size130577-augustus-gene-0.32	5098	245	-4.38	9.69845e-05	0.00233597	down	SMil_00003641|size130577-augustus-gene-0.32	scaffold316|size130577	23439	27644	-	4206	protein_coding	GO:0043231,intracellular membrane-bounded organelle; GO:0005739,mitochondrion; GO:0004519,endonuclease activity; GO:0003723,RNA binding; GO:0009451,RNA modification	--	At2g15630	gb|PIN08284.1|	PP152_ARATH,RecName: Full=Pentatricopeptide repeat-containing protein At2g15630, mitochondrial; Flags: Precursor;	A0A2G9GSK2_9LAMI,SubName: Full=Uncharacterized protein {ECO:0000313|EMBL:PIN08284.1};
SMil_00003642|size130577-processed-gene-0.17	3475	1030	-1.754	0.00447555	0.0415539	down	SMil_00003642|size130577-processed-gene-0.17	scaffold316|size130577	29467	30344	-	878	protein_coding	--	--	At2g15910_1	ref|XP_011092751.1|	--	A0A022RUM8_ERYGU,SubName: Full=Uncharacterized protein {ECO:0000313|EMBL:EYU42645.1};
SMil_00003646|size130577-augustus-gene-0.35	189	94	-1	0.000859657	0.0125571	down	SMil_00003646|size130577-augustus-gene-0.35	scaffold316|size130577	76029	77313	-	1285	protein_coding	--	--	At3g18940	ref|XP_012831026.1|	--	A0A022RRL1_ERYGU,RecName: Full=Proteasome assembly chaperone 2 {ECO:0000256|PIRNR:PIRNR010044};
SMil_00003652|size130577-processed-gene-0.26	150	6	-4.522	8.18835e-05	0.00204119	down	SMil_00003652|size130577-processed-gene-0.26	scaffold316|size130577	119097	120209	-	1113	protein_coding	GO:0016021,integral component of membrane	--	At4g34320	ref|XP_011092769.1|	U496A_ARATH,RecName: Full=UPF0496 protein At4g34320;	A0A068TMB3_COFCA,SubName: Full=Uncharacterized protein {ECO:0000313|EMBL:CDO97084.1};
SMil_00003668|size130536-processed-gene-0.14	70	313	2.157	2.58931e-05	0.000818974	up	SMil_00003668|size130536-processed-gene-0.14	scaffold177|size130536	121632	123830	+	2199	protein_coding	GO:0016021,integral component of membrane; GO:0005886,plasma membrane; GO:0005524,ATP binding; GO:0004674,protein serine/threonine kinase activity	--	At1g70250	ref|XP_011076438.2|	LRK10_WHEAT,RecName: Full=Rust resistance kinase Lr10 {ECO:0000312|EMBL:AAC49629.1}; EC=2.7.11.1; AltName: Full=Probable receptor-like serine/threonine-protein kinase LRK10; Flags: Precursor;	A0A2G9I8L4_9LAMI,SubName: Full=Serine/threonine protein kinase {ECO:0000313|EMBL:PIN26094.1}; EC=3.1.4.46 {ECO:0000313|EMBL:PIN26094.1};
SMil_00003673|size130516-augustus-gene-0.33	17	156	3.17	4.67302e-05	0.00131381	up	SMil_00003673|size130516-augustus-gene-0.33	scaffold178|size130516	40670	43871	-	3202	protein_coding	GO:0005773,vacuole; GO:0070566,adenylyltransferase activity; GO:0019899,enzyme binding; GO:0080123,jasmonate-amino synthetase activity; GO:0071365,cellular response to auxin stimulus; GO:0009864,induced systemic resistance, jasmonic acid mediated signaling pathway; GO:0009694,jasmonic acid metabolic process; GO:0031348,negative regulation of defense response; GO:0009640,photomorphogenesis; GO:000…	K14506: JAR1; jasmonic acid-amino synthetase	At2g46370	gb|PIN13876.1|	GH35_ORYSJ,RecName: Full=Jasmonic acid-amido synthetase JAR1 {ECO:0000305}; EC=6.3.2.-; AltName: Full=Auxin-responsive GH3-like protein 5 {ECO:0000303|PubMed:15856348}; Short=OsGH3-5 {ECO:0000303|PubMed:15856348}; AltName: Full=Indole-3-acetic acid-amido synthetase GH3.5 {ECO:0000305}; AltName: Full=Jasmonate-amino acid synthetase JAR1 {ECO:0000305}; AltName: Full=Protein JASMONATE RESISTANT 1 {E…	A0A2G9H8M5_9LAMI,SubName: Full=Uncharacterized protein {ECO:0000313|EMBL:PIN13876.1};
SMil_00003760|size130103-augustus-gene-0.44	204	965	2.238	4.90495e-06	0.000212566	up	SMil_00003760|size130103-augustus-gene-0.44	scaffold183|size130103	93463	100860	-	7398	protein_coding	GO:0005783,endoplasmic reticulum; GO:0005789,endoplasmic reticulum membrane; GO:0005794,Golgi apparatus; GO:0016021,integral component of membrane; GO:0005886,plasma membrane; GO:0005774,vacuolar membrane; GO:0005773,vacuole; GO:0004040,amidase activity; GO:0103073,anandamide amidohydrolase activity; GO:0047412,N-(long-chain-acyl)ethanolamine deacylase activity; GO:0102077,oleamide hydrolase acti…	--	At5g64440	ref|XP_011099698.1|	FAAH_ARATH,RecName: Full=Fatty acid amide hydrolase; EC=3.5.1.99; AltName: Full=N-acylethanolamine amidohydrolase;	A0A068VGB8_COFCA,SubName: Full=Uncharacterized protein {ECO:0000313|EMBL:CDP19746.1};
SMil_00003774|size130057-augustus-gene-0.42	82	25	-1.689	0.000971419	0.0139302	down	SMil_00003774|size130057-augustus-gene-0.42	scaffold750|size130057	116341	117622	-	1282	protein_coding	GO:0016020,membrane; GO:0031072,heat shock protein binding; GO:0046872,metal ion binding; GO:0051082,unfolded protein binding; GO:0006457,protein folding	K09519: DNAJB13; DnaJ homolog subfamily B member 13	At1g11040	gb|KZV30907.1|	DNJH1_ALLPO,RecName: Full=DnaJ protein homolog 1; Short=DNAJ-1; Flags: Precursor; Fragment;	A0A1U7Y0V9_NICSY,SubName: Full=dnaJ protein homolog 1-like {ECO:0000313|RefSeq:XP_009792410.1};
SMil_00003809|size129750-processed-gene-0.9	45	0	-7.041	6.65793e-05	0.00172739	down	SMil_00003809|size129750-processed-gene-0.9	scaffold386|size129750	68858	69160	+	303	protein_coding	--	--	At4g31830	ref|XP_011081973.1|	--	A0A2G9H4L1_9LAMI,SubName: Full=Uncharacterized protein {ECO:0000313|EMBL:PIN12446.1};
SMil_00003815|size129750-augustus-gene-0.50	1137	2882	1.341	0.000191851	0.00394452	up	SMil_00003815|size129750-augustus-gene-0.50	scaffold386|size129750	100764	105178	-	4415	protein_coding	GO:0009507,chloroplast; GO:0016838,carbon-oxygen lyase activity, acting on phosphates; GO:0000287,magnesium ion binding; GO:0010333,terpene synthase activity; GO:1902246,cis-abienol biosynthetic process; GO:1902242,copal-8-ol diphosphate(3-) catabolic process	--	At1g79460	gb|ABV08817.1|	CABS_TOBAC,RecName: Full=Cis-abienol synthase, chloroplastic; Short=NtABS; EC=4.2.3.140; Flags: Precursor;	C8XPS0_SALMI,SubName: Full=Kaurene synthase {ECO:0000313|EMBL:ABV08817.1};
SMil_00003825|size129566-augustus-gene-0.34	604	178	-1.76	0.00178855	0.0217961	down	SMil_00003825|size129566-augustus-gene-0.34	scaffold184|size129566	2400	6743	+	4344	protein_coding	--	K10892: FANCE; fanconi anemia group E protein	At4g29560	ref|XP_011077967.1|	--	A0A2G9I5U7_9LAMI,SubName: Full=Uncharacterized protein {ECO:0000313|EMBL:PIN25133.1};
SMil_00003830|size129566-augustus-gene-0.40	126	43	-1.56	0.000699357	0.0107564	down	SMil_00003830|size129566-augustus-gene-0.40	scaffold184|size129566	52475	58062	-	5588	protein_coding	GO:0005634,nucleus; GO:0003677,DNA binding; GO:0003700,DNA binding transcription factor activity; GO:0008289,lipid binding; GO:0043565,sequence-specific DNA binding; GO:0048825,cotyledon development; GO:0090627,plant epidermal cell differentiation; GO:0009845,seed germination; GO:0006351,transcription, DNA-templated	K09338: HD-ZIP; homeobox-leucine zipper protein	At4g04890	ref|XP_011096101.1|	ATML1_ARATH,RecName: Full=Homeobox-leucine zipper protein MERISTEM L1; AltName: Full=HD-ZIP protein ATML1; AltName: Full=Homeodomain transcription factor ATML1;	A0A2G9GCJ2_9LAMI,SubName: Full=Uncharacterized protein {ECO:0000313|EMBL:PIN03003.1};
SMil_00003835|size129412-augustus-gene-0.30	9	51	2.452	0.00563101	0.0487528	up	SMil_00003835|size129412-augustus-gene-0.30	scaffold185|size129412	80872	83452	+	2581	protein_coding	GO:0046872,metal ion binding; GO:0008168,methyltransferase activity	--	At4g36470	gb|PIN16622.1|	SAMT_CLABR,RecName: Full=Salicylate carboxymethyltransferase; EC=2.1.1.274; AltName: Full=S-adenosyl-L-methionine:salicylate acid carboxylmethyltransferase; Short=CbSAMT; AltName: Full=Salicylate O-methyltransferase;	A0A2G9HGH3_9LAMI,SubName: Full=Salicylate carboxymethyltransferase {ECO:0000313|EMBL:PIN16622.1}; EC=2.1.1.274 {ECO:0000313|EMBL:PIN16622.1};
SMil_00003838|size129412-augustus-gene-0.34	1231	4161	1.758	3.08398e-08	3.0751e-06	up	SMil_00003838|size129412-augustus-gene-0.34	scaffold185|size129412	99998	102550	-	2553	protein_coding	--	K00737: MGAT3; beta-1,4-mannosyl-glycoprotein beta-1,4-N-acetylglucosaminyltransferase [EC:2.4.1.144]	At1g12990	ref|XP_011086651.1|	--	A0A2G9GG41_9LAMI,SubName: Full=Beta-1,4-mannosyl-glycoprotein 4-beta-N-acetylglucosaminyltransferase {ECO:0000313|EMBL:PIN04182.1}; EC=2.4.1.144 {ECO:0000313|EMBL:PIN04182.1};
SMil_00003849|size129234-augustus-gene-0.26	676	131	-2.371	0.001376	0.0179292	down	SMil_00003849|size129234-augustus-gene-0.26	scaffold187|size129234	32339	34711	+	2373	protein_coding	GO:0005829,cytosol; GO:0005576,extracellular region; GO:0004556,alpha-amylase activity; GO:0103025,alpha-amylase activity (releasing maltohexaose); GO:0005509,calcium ion binding; GO:0005975,carbohydrate metabolic process	K01176: AMY, amyA, malS; alpha-amylase [EC:3.2.1.1]	At1g76130	gb|EYU44190.1|	AMY2_ARATH,RecName: Full=Probable alpha-amylase 2; Short=AtAMY2; EC=3.2.1.1 {ECO:0000250|UniProtKB:P00693}; AltName: Full=1,4-alpha-D-glucan glucanohydrolase;	A0A022RYZ3_ERYGU,SubName: Full=Uncharacterized protein {ECO:0000313|EMBL:EYU44190.1};
SMil_00003858|size128951-augustus-gene-0.31	1	21	4.918	0.00185076	0.0224253	up	SMil_00003858|size128951-augustus-gene-0.31	scaffold857|size128951	7713	24673	-	16961	protein_coding	GO:0016021,integral component of membrane; GO:0005886,plasma membrane; GO:0005524,ATP binding; GO:0042626,ATPase activity, coupled to transmembrane movement of substances	--	At1g15520	ref|XP_020550292.1|	AB36G_ORYSJ,RecName: Full=ABC transporter G family member 36 {ECO:0000303|PubMed:18299247}; Short=OsABCG36 {ECO:0000303|PubMed:18299247}; AltName: Full=Pleiotropic drug resistance protein 9 {ECO:0000303|PubMed:12644668, ECO:0000303|PubMed:16506311}; Short=OsPDR9 {ECO:0000303|PubMed:16506311};	A0A2G9H7S4_9LAMI,SubName: Full=Pleiotropic drug resistance proteins (PDR1-15), ABC superfamily {ECO:0000313|EMBL:PIN13571.1}; EC=3.6.3.25 {ECO:0000313|EMBL:PIN13571.1};
SMil_00003868|size128914-augustus-gene-0.22	452	167	-1.431	1.26547e-05	0.000454643	down	SMil_00003868|size128914-augustus-gene-0.22	scaffold188|size128914	46107	49734	+	3628	protein_coding	GO:0005634,nucleus; GO:0005524,ATP binding; GO:0016787,hydrolase activity; GO:0006310,DNA recombination; GO:0006281,DNA repair; GO:0045128,negative regulation of reciprocal meiotic recombination; GO:0010569,regulation of double-strand break repair via homologous recombination	--	At4g27680	ref|XP_020549235.1|	FIGL1_ARATH,RecName: Full=ATPase family AAA domain-containing protein FIGL1 {ECO:0000305}; AltName: Full=AAA-ATPase FIDGETIN-LIKE 1 {ECO:0000303|PubMed:26161528}; EC=3.6.4.- {ECO:0000305};	A0A0A0KJE8_CUCSA,SubName: Full=Uncharacterized protein {ECO:0000313|EMBL:KGN49850.1};
SMil_00003901|size128778-augustus-gene-0.51	549	190	-1.532	3.77529e-05	0.00110498	down	SMil_00003901|size128778-augustus-gene-0.51	scaffold189|size128778	17459	19280	-	1822	protein_coding	GO:0003993,acid phosphatase activity	--	At2g38600	ref|XP_011095174.1|	PPA1_SOLLC,RecName: Full=Acid phosphatase 1; EC=3.1.3.2; AltName: Full=Apase-1(1); Flags: Precursor;	A0A022RT09_ERYGU,SubName: Full=Uncharacterized protein {ECO:0000313|EMBL:EYU42050.1};
SMil_00003908|size128778-augustus-gene-0.55	151	380	1.323	7.97403e-05	0.00200048	up	SMil_00003908|size128778-augustus-gene-0.55	scaffold189|size128778	113392	117045	-	3654	protein_coding	GO:0009570,chloroplast stroma; GO:0051537,2 iron, 2 sulfur cluster binding; GO:0019133,choline monooxygenase activity; GO:0005506,iron ion binding; GO:0016708,oxidoreductase activity, acting on paired donors, with incorporation or reduction of molecular oxygen, NAD(P)H as one donor, and incorporation of two atoms of oxygen into one donor; GO:0019439,aromatic compound catabolic process; GO:0019285…	--	At4g29890	ref|XP_012828802.1|	CHMO_ARATH,RecName: Full=Choline monooxygenase, chloroplastic; EC=1.14.15.7; Flags: Precursor;	A0A022PPF8_ERYGU,SubName: Full=Uncharacterized protein {ECO:0000313|EMBL:EYU18197.1};
SMil_00003915|size128680-augustus-gene-0.36	128	357	1.468	0.000946839	0.0136359	up	SMil_00003915|size128680-augustus-gene-0.36	scaffold190|size128680	36611	39790	-	3180	protein_coding	GO:0005576,extracellular region; GO:0005773,vacuole; GO:0004185,serine-type carboxypeptidase activity; GO:0051603,proteolysis involved in cellular protein catabolic process	K16298: SCPL-IV; serine carboxypeptidase-like clade IV [EC:3.4.16.-]	At3g45010	ref|XP_011089952.1|	SCP48_ARATH,RecName: Full=Serine carboxypeptidase-like 48; EC=3.4.16.-; Flags: Precursor;	A0A022RAK8_ERYGU,RecName: Full=Carboxypeptidase {ECO:0000256|RuleBase:RU361156}; EC=3.4.16.- {ECO:0000256|RuleBase:RU361156};
SMil_00003925|size128527-processed-gene-0.5	63	21	-1.569	0.000194516	0.00399071	down	SMil_00003925|size128527-processed-gene-0.5	scaffold191|size128527	38162	38887	+	726	protein_coding	--	K13496: UGT73C; UDP-glucosyl transferase 73C [EC:2.4.1.-]	At5g52420	ref|XP_022874451.1|	--	A0A068U9G0_COFCA,SubName: Full=Uncharacterized protein {ECO:0000313|EMBL:CDP05175.1};
SMil_00003929|size128527-processed-gene-0.9	1050	5058	2.268	3.21081e-05	0.000966198	up	SMil_00003929|size128527-processed-gene-0.9	scaffold191|size128527	68038	68898	+	861	protein_coding	GO:0005737,cytoplasm; GO:0005829,cytosol; GO:0004751,ribose-5-phosphate isomerase activity; GO:0030244,cellulose biosynthetic process; GO:0009052,pentose-phosphate shunt, non-oxidative branch; GO:0080167,response to karrikin; GO:0046109,uridine biosynthetic process	K01807: rpiA; ribose 5-phosphate isomerase A [EC:5.3.1.6]	At1g71100	gb|PIN10175.1|	RPI1_ARATH,RecName: Full=Probable ribose-5-phosphate isomerase 1; EC=5.3.1.6; AltName: Full=Phosphoriboisomerase 1; AltName: Full=Protein RADIAL SWELLING 10;	A0A2G9GY79_9LAMI,SubName: Full=Ribose 5-phosphate isomerase {ECO:0000313|EMBL:PIN10175.1}; EC=5.3.1.6 {ECO:0000313|EMBL:PIN10175.1};
SMil_00003930|size128527-augustus-gene-0.36	1302	412	-1.662	8.58354e-05	0.00211506	down	SMil_00003930|size128527-augustus-gene-0.36	scaffold191|size128527	94894	99487	+	4594	protein_coding	--	--	At1g71110	ref|XP_011075765.1|	--	A0A2G9GLM3_9LAMI,SubName: Full=Uncharacterized protein {ECO:0000313|EMBL:PIN06204.1};
SMil_00003936|size128379-processed-gene-0.13	88	13	-2.772	7.28175e-05	0.00186851	down	SMil_00003936|size128379-processed-gene-0.13	scaffold192|size128379	66457	68920	+	2464	protein_coding	GO:0012505,endomembrane system; GO:0016021,integral component of membrane; GO:0005886,plasma membrane; GO:0005524,ATP binding; GO:0004674,protein serine/threonine kinase activity; GO:0019199,transmembrane receptor protein kinase activity; GO:0010204,defense response signaling pathway, resistance gene-independent; GO:0016045,detection of bacterium; GO:0002764,immune response-regulating signaling p…	K13420: FLS2; LRR receptor-like serine/threonine-protein kinase FLS2 [EC:2.7.11.1]	At5g20480	gb|EYU40635.1|	EFR_ARATH,RecName: Full=LRR receptor-like serine/threonine-protein kinase EFR; EC=2.7.11.1; AltName: Full=Elongation factor Tu receptor; Short=EF-Tu receptor; Flags: Precursor;	A0A022RNX1_ERYGU,SubName: Full=Uncharacterized protein {ECO:0000313|EMBL:EYU40635.1};
SMil_00003980|size127808-augustus-gene-0.44	382	1244	1.7	1.39475e-07	1.07259e-05	up	SMil_00003980|size127808-augustus-gene-0.44	scaffold197|size127808	3618	9351	-	5734	protein_coding	--	--	At2g26850	ref|XP_022898342.1|	FB121_ARATH,RecName: Full=F-box protein At2g32560;	A0A022S2P5_ERYGU,SubName: Full=Uncharacterized protein {ECO:0000313|EMBL:EYU46183.1};
SMil_00003994|size127528-augustus-gene-0.29	700	309	-1.178	0.00124356	0.0165704	down	SMil_00003994|size127528-augustus-gene-0.29	scaffold198|size127528	42042	43748	+	1707	protein_coding	GO:0005783,endoplasmic reticulum; GO:0005789,endoplasmic reticulum membrane; GO:0016021,integral component of membrane; GO:0020037,heme binding; GO:0046872,metal ion binding; GO:0043447,alkane biosynthetic process; GO:0055114,oxidation-reduction process	--	At2g32720	gb|PIN11260.1|	CYB5B_ARATH,RecName: Full=Cytochrome b5 isoform B {ECO:0000303|PubMed:19054355}; Short=AtCb5-B {ECO:0000303|PubMed:19054355}; AltName: Full=Cytochrome b5 isoform 2; AltName: Full=Cytochrome b5 isoform E {ECO:0000303|PubMed:22384013}; Short=AtCb5-E {ECO:0000303|PubMed:22384013};	A0A2G9H1U0_9LAMI,SubName: Full=Cytochrome b5 {ECO:0000313|EMBL:PIN11260.1};
SMil_00004012|size127496-augustus-gene-0.27	66	29	-1.205	0.00509187	0.0452688	down	SMil_00004012|size127496-augustus-gene-0.27	scaffold199|size127496	117760	118653	+	894	protein_coding	--	--	At4g15820	ref|XP_011090970.1|	--	A0A022RTX5_ERYGU,SubName: Full=Uncharacterized protein {ECO:0000313|EMBL:EYU43952.1}; Flags: Fragment;
SMil_00004015|size127478-augustus-gene-0.24	20	73	1.861	0.00116695	0.0158733	up	SMil_00004015|size127478-augustus-gene-0.24	scaffold200|size127478	19941	24173	+	4233	protein_coding	GO:0016021,integral component of membrane; GO:0005774,vacuolar membrane; GO:0005773,vacuole; GO:0015171,amino acid transmembrane transporter activity; GO:0003333,amino acid transmembrane transport	K14207: SLC38A2, SNAT2; solute carrier family 38 (sodium-coupled neutral amino acid transporter), member 2	At3g30390	ref|XP_012841242.1|	AVT6A_ARATH,RecName: Full=Amino acid transporter AVT6A {ECO:0000305}; Short=AtAvt6A {ECO:0000303|PubMed:27925655};	A0A022R3L6_ERYGU,SubName: Full=Uncharacterized protein {ECO:0000313|EMBL:EYU34198.1};
SMil_00004016|size127478-augustus-gene-0.25	1136	2740	1.271	4.92605e-07	3.27457e-05	up	SMil_00004016|size127478-augustus-gene-0.25	scaffold200|size127478	58511	62283	+	3773	protein_coding	GO:0000139,Golgi membrane; GO:0016021,integral component of membrane; GO:0009506,plasmodesma; GO:0016757,transferase activity, transferring glycosyl groups; GO:0071555,cell wall organization	K20887: CSLC4; xyloglucan glycosyltransferase 4 [EC:2.4.1.-]	At4g07960	gb|PIM99428.1|	CSLCC_ARATH,RecName: Full=Probable xyloglucan glycosyltransferase 12; EC=2.4.1.-; AltName: Full=Cellulose synthase-like protein C12; Short=AtCslC12;	A0A2G9G289_9LAMI,SubName: Full=Xyloglucan 6-xylosyltransferase {ECO:0000313|EMBL:PIM99428.1}; EC=2.4.2.39 {ECO:0000313|EMBL:PIM99428.1};
SMil_00004025|size127354-augustus-gene-0.39	5196	431	-3.593	5.51246e-06	0.000232889	down	SMil_00004025|size127354-augustus-gene-0.39	scaffold201|size127354	72108	79824	-	7717	protein_coding	GO:0048046,apoplast; GO:0005618,cell wall; GO:0005773,vacuole; GO:0004565,beta-galactosidase activity; GO:0030246,carbohydrate binding; GO:0005975,carbohydrate metabolic process	--	At5g63810	gb|PIN09370.1|	BGAL3_ORYSJ,RecName: Full=Beta-galactosidase 3; Short=Lactase 3; EC=3.2.1.23; Flags: Precursor;	A0A2G9GWI0_9LAMI,RecName: Full=Beta-galactosidase {ECO:0000256|RuleBase:RU000675}; EC=3.2.1.23 {ECO:0000256|RuleBase:RU000675};
SMil_00004036|size126992-augustus-gene-0.32	413	994	1.267	0.00460549	0.0422684	up	SMil_00004036|size126992-augustus-gene-0.32	scaffold204|size126992	2483	6777	-	4295	protein_coding	GO:0005737,cytoplasm; GO:0005634,nucleus; GO:0004364,glutathione transferase activity; GO:0003746,translation elongation factor activity; GO:0006749,glutathione metabolic process	--	At1g57720_2	ref|XP_019176719.1|	EF1G2_ORYSJ,RecName: Full=Elongation factor 1-gamma 2; Short=EF-1-gamma 2; AltName: Full=eEF-1B gamma 2;	A0A2G9H1R1_9LAMI,SubName: Full=Translation elongation factor EF-1 gamma {ECO:0000313|EMBL:PIN11431.1};
SMil_00004076|size126737-augustus-gene-0.32	1795	60	-4.9	9.0784e-07	5.47777e-05	down	SMil_00004076|size126737-augustus-gene-0.32	scaffold632|size126737	101576	105342	-	3767	protein_coding	GO:0005576,extracellular region; GO:0016985,mannan endo-1,4-beta-mannosidase activity; GO:0005975,carbohydrate metabolic process	K19355: MAN; mannan endo-1,4-beta-mannosidase [EC:3.2.1.78]	At5g66460	ref|XP_012854762.1|	MAN5_SOLLC,RecName: Full=Mannan endo-1,4-beta-mannosidase 5; EC=3.2.1.78; AltName: Full=Beta-mannanase 5; AltName: Full=Endo-beta-1,4-mannanase 5; AltName: Full=LeMAN5; Flags: Precursor;	A0A2G9HXU7_9LAMI,SubName: Full=Mannan endo-1,4-beta-mannosidase {ECO:0000313|EMBL:PIN22334.1}; EC=3.2.1.78 {ECO:0000313|EMBL:PIN22334.1};
SMil_00004106|size126321-augustus-gene-0.47	51	0	-8.183	5.29878e-09	6.81372e-07	down	SMil_00004106|size126321-augustus-gene-0.47	scaffold369|size126321	64766	69314	-	4549	protein_coding	--	--	At5g41980	ref|XP_012858855.1|	--	A0A072USW4_MEDTR,SubName: Full=Dual specificity phosphatase domain protein {ECO:0000313|EMBL:KEH32188.1};
SMil_00004115|size126321-augustus-gene-0.44	93	11	-3.1	7.11726e-09	8.90869e-07	down	SMil_00004115|size126321-augustus-gene-0.44	scaffold369|size126321	117656	119713	+	2058	protein_coding	GO:0009507,chloroplast	--	At5g23240	ref|XP_011083757.1|	DJC76_ARATH,RecName: Full=Chaperone protein dnaJ C76, chloroplastic {ECO:0000305}; Short=atDjC76 {ECO:0000303|PubMed:23894646}; AltName: Full=AtDjC17 {ECO:0000303|PubMed:25339971}; AltName: Full=AtJ17 {ECO:0000305}; Flags: Precursor;	A0A2G9HE78_9LAMI,SubName: Full=Molecular chaperone (DnaJ superfamily) {ECO:0000313|EMBL:PIN15839.1};
SMil_00004143|size125885-processed-gene-0.6	140	53	-1.39	0.000255893	0.00491564	down	SMil_00004143|size125885-processed-gene-0.6	scaffold212|size125885	61149	63282	+	2134	protein_coding	GO:0005737,cytoplasm; GO:0005525,GTP binding; GO:0003924,GTPase activity; GO:0003746,translation elongation factor activity	--	At5g60390	ref|XP_017632754.1|	EF1A2_DAUCA,RecName: Full=Elongation factor 1-alpha; Short=EF-1-alpha;	U5YGG5_9MAGN,SubName: Full=Elongation factor 1-alpha {ECO:0000313|EMBL:AGZ90153.1}; Flags: Fragment;
SMil_00004144|size125885-processed-gene-0.33	65	0	-8.553	4.36153e-06	0.000194149	down	SMil_00004144|size125885-processed-gene-0.33	scaffold212|size125885	108953	115160	-	6208	protein_coding	GO:0048046,apoplast; GO:0005507,copper ion binding; GO:0052716,hydroquinone:oxygen oxidoreductase activity; GO:0016722,oxidoreductase activity, oxidizing metal ions; GO:0046274,lignin catabolic process	K05909: E1.10.3.2; laccase [EC:1.10.3.2]	At3g09220	ref|XP_016462449.1|	LAC7_ARATH,RecName: Full=Laccase-7; EC=1.10.3.2; AltName: Full=Benzenediol:oxygen oxidoreductase 7; AltName: Full=Diphenol oxidase 7; AltName: Full=Urishiol oxidase 7; Flags: Precursor;	A0A1S3ZDN5_TOBAC,RecName: Full=Laccase {ECO:0000256|RuleBase:RU361119}; EC=1.10.3.2 {ECO:0000256|RuleBase:RU361119}; AltName: Full=Benzenediol:oxygen oxidoreductase {ECO:0000256|RuleBase:RU361119}; AltName: Full=Diphenol oxidase {ECO:0000256|RuleBase:RU361119}; AltName: Full=Urishiol oxidase {ECO:0000256|RuleBase:RU361119};
SMil_00004145|size125885-augustus-gene-0.40	336	154	-1.125	0.001918	0.0230395	down	SMil_00004145|size125885-augustus-gene-0.40	scaffold212|size125885	117061	120020	-	2960	protein_coding	GO:0009507,chloroplast; GO:0004315,3-oxoacyl-[acyl-carrier-protein] synthase activity; GO:0033818,beta-ketoacyl-acyl-carrier-protein synthase III activity; GO:0006633,fatty acid biosynthetic process	--	At1g62640	gb|AIU99506.1|	FABH1_CUPWR,RecName: Full=3-oxoacyl-[acyl-carrier-protein] synthase 3 A, chloroplastic; EC=2.3.1.180; AltName: Full=3-oxoacyl-[acyl-carrier-protein] synthase III A; AltName: Full=Beta-ketoacyl-ACP synthase III A; Short=KAS III A; Flags: Precursor;	A0A0R5QM70_SALMI,SubName: Full=Ketoacyl-ACP Synthase III {ECO:0000313|EMBL:AIU99506.1};
SMil_00004173|size125249-augustus-gene-0.30	3419	1620	-1.077	0.00488766	0.0440676	down	SMil_00004173|size125249-augustus-gene-0.30	scaffold611|size125249	49405	52257	+	2853	protein_coding	--	--	At4g13030	ref|XP_011089056.1|	--	A0A2G9G621_9LAMI,SubName: Full=Uncharacterized protein {ECO:0000313|EMBL:PIN00756.1};
SMil_00004199|size125180-augustus-gene-0.39	23	108	2.262	1.03154e-05	0.000385919	up	SMil_00004199|size125180-augustus-gene-0.39	scaffold652|size125180	85910	90286	-	4377	protein_coding	GO:0005737,cytoplasm; GO:1990135,flavonoid sulfotransferase activity; GO:0008146,sulfotransferase activity; GO:0009812,flavonoid metabolic process	--	At3g45070	ref|XP_011070903.1|	SOT5_ARATH,RecName: Full=Cytosolic sulfotransferase 5; Short=AtSOT5; EC=2.8.2.-; AltName: Full=Flavonoid 7-sulfotransferase 3a; Short=AtST3a;	A0A2G9HDH6_9LAMI,RecName: Full=Sulfotransferase {ECO:0000256|RuleBase:RU361155}; EC=2.8.2.- {ECO:0000256|RuleBase:RU361155};
SMil_00004237|size124916-processed-gene-0.8	66	5	-3.729	2.92463e-06	0.000143082	down	SMil_00004237|size124916-processed-gene-0.8	scaffold218|size124916	59408	60007	+	600	protein_coding	--	--	At5g22390	ref|XP_022864880.1|	--	A0A1S3ZTP0_TOBAC,SubName: Full=uncharacterized serine-rich protein C215.13 {ECO:0000313|RefSeq:XP_016467699.1};
SMil_00004290|size123173-augustus-gene-0.33	76	7	-3.463	0.00213579	0.0248317	down	SMil_00004290|size123173-augustus-gene-0.33	scaffold1100|size123173	36080	37969	-	1890	protein_coding	GO:0003006,developmental process involved in reproduction; GO:0009553,embryo sac development; GO:0009555,pollen development; GO:0010183,pollen tube guidance; GO:0048443,stamen development	K07200: PRKAG; 5'-AMP-activated protein kinase, regulatory gamma subunit	At1g15330	ref|XP_011073421.2|	PV42A_ARATH,RecName: Full=SNF1-related protein kinase regulatory subunit gamma-like PV42a; Short=AtPV42a; AltName: Full=AKIN subunit gamma-like PV42a; AltName: Full=CBS domain-containing protein CBSCBS4;	A0A022Q1K3_ERYGU,SubName: Full=Uncharacterized protein {ECO:0000313|EMBL:EYU21654.1};
SMil_00004293|size123173-processed-gene-0.21	382	1731	2.175	2.37706e-12	7.36014e-10	up	SMil_00004293|size123173-processed-gene-0.21	scaffold1100|size123173	75409	80135	-	4727	protein_coding	GO:0016021,integral component of membrane; GO:0005524,ATP binding; GO:0042803,protein homodimerization activity; GO:0004674,protein serine/threonine kinase activity	--	At3g55950	ref|XP_011084907.1|	ACCR3_ARATH,RecName: Full=Putative serine/threonine-protein kinase-like protein CCR3; EC=2.7.11.1; AltName: Full=Protein CRINKLY 4 RELATED 3; Short=AtCRR3; Flags: Precursor;	A0A2G9GDJ7_9LAMI,SubName: Full=Serine/threonine protein kinase {ECO:0000313|EMBL:PIN03373.1}; EC=2.7.11.1 {ECO:0000313|EMBL:PIN03373.1};
SMil_00004299|size122964-augustus-gene-0.31	20	1	-5.012	0.00171609	0.0211429	down	SMil_00004299|size122964-augustus-gene-0.31	scaffold987|size122964	43293	43927	-	635	protein_coding	--	--	--	--	--	--
SMil_00004359|size122393-augustus-gene-0.29	38	324	3.108	6.65711e-06	0.000270562	up	SMil_00004359|size122393-augustus-gene-0.29	scaffold825|size122393	56747	59682	+	2936	protein_coding	GO:0005737,cytoplasm; GO:0016020,membrane; GO:0043531,ADP binding; GO:0005524,ATP binding; GO:0009626,plant-type hypersensitive response	--	At1g50180	ref|XP_011072557.1|	R1A_SOLDE,RecName: Full=Late blight resistance protein R1-A; Short=Protein R1;	A0A022R595_ERYGU,SubName: Full=Uncharacterized protein {ECO:0000313|EMBL:EYU33970.1};
SMil_00004360|size122393-augustus-gene-0.30	28	177	2.681	3.68516e-06	0.000171935	up	SMil_00004360|size122393-augustus-gene-0.30	scaffold825|size122393	61458	62655	+	1198	protein_coding	GO:0005737,cytoplasm; GO:0016020,membrane; GO:0043531,ADP binding; GO:0005524,ATP binding; GO:0009626,plant-type hypersensitive response	--	--	ref|XP_020547935.1|	R1A_SOLDE,RecName: Full=Late blight resistance protein R1-A; Short=Protein R1;	A0A022Q3Q6_ERYGU,SubName: Full=Uncharacterized protein {ECO:0000313|EMBL:EYU21848.1};
SMil_00004361|size122393-augustus-gene-0.31	4351	9412	1.113	0.00018077	0.00375783	up	SMil_00004361|size122393-augustus-gene-0.31	scaffold825|size122393	110718	111712	+	995	protein_coding	GO:0006952,defense response; GO:0009607,response to biotic stimulus	--	At1g24020	ref|XP_011100818.1|	PRU1_PRUAR,RecName: Full=Major allergen Pru ar 1; AltName: Allergen=Pru ar 1;	A0A022RVK4_ERYGU,SubName: Full=Uncharacterized protein {ECO:0000313|EMBL:EYU43991.1};
SMil_00004365|size122311-augustus-gene-0.37	520	1401	1.427	0.000102777	0.00243071	up	SMil_00004365|size122311-augustus-gene-0.37	scaffold997|size122311	102685	106855	+	4171	protein_coding	--	--	At2g29590	ref|XP_012837671.1|	--	A0A022RZN3_ERYGU,SubName: Full=Uncharacterized protein {ECO:0000313|EMBL:EYU45972.1};
SMil_00004366|size122254-augustus-gene-0.29	660	1321	1	0.000219072	0.00436882	up	SMil_00004366|size122254-augustus-gene-0.29	scaffold233|size122254	1	8857	+	8857	protein_coding	GO:0005737,cytoplasm; GO:0005871,kinesin complex; GO:0005874,microtubule; GO:0005524,ATP binding; GO:0016887,ATPase activity; GO:0005516,calmodulin binding; GO:0008017,microtubule binding; GO:0003777,microtubule motor activity; GO:0016491,oxidoreductase activity; GO:0007018,microtubule-based movement	--	At5g65930_1	gb|PON82768.1|	KN14I_ORYSJ,RecName: Full=Kinesin-like protein KIN-14I {ECO:0000305}; AltName: Full=Kinesin-like calmodulin-binding protein {ECO:0000305}; Short=OsKCBP {ECO:0000303|PubMed:19106179};	A0A103YGI8_CYNCS,SubName: Full=Band 4.1 domain-containing protein {ECO:0000313|EMBL:KVI08699.1};
SMil_00004369|size122254-processed-gene-0.21	55	10	-2.396	0.0036842	0.0362444	down	SMil_00004369|size122254-processed-gene-0.21	scaffold233|size122254	54295	55050	-	756	protein_coding	GO:0016021,integral component of membrane; GO:0016020,membrane; GO:0005774,vacuolar membrane; GO:0005381,iron ion transmembrane transporter activity; GO:0005384,manganese ion transmembrane transporter activity; GO:0030026,cellular manganese ion homeostasis; GO:0071281,cellular response to iron ion; GO:0006880,intracellular sequestering of iron ion; GO:0071421,manganese ion transmembrane transport	--	At3g43660	gb|KZV41739.1|	VITH4_ARATH,RecName: Full=Vacuolar iron transporter homolog 4; AltName: Full=Protein NODULIN-LIKE 4;	A0A251SAE8_HELAN,SubName: Full=Putative ccc1 family {ECO:0000313|EMBL:OTF95531.1};
SMil_00004370|size122254-augustus-gene-0.35	201	85	-1.231	0.000213885	0.00430184	down	SMil_00004370|size122254-augustus-gene-0.35	scaffold233|size122254	55515	56655	-	1141	protein_coding	--	--	At3g51510	ref|XP_006365014.1|	--	A0A0V0H5X0_SOLCH,SubName: Full=Putative ovule protein {ECO:0000313|EMBL:JAP15790.1};
SMil_00004386|size122205-augustus-gene-0.25	333	44	-2.94	0.00326776	0.033608	down	SMil_00004386|size122205-augustus-gene-0.25	scaffold234|size122205	113498	114849	+	1352	protein_coding	--	--	--	--	--	--
SMil_00004388|size122200-processed-gene-0.0	921	2629	1.512	3.9055e-05	0.00113462	up	SMil_00004388|size122200-processed-gene-0.0	scaffold334|size122200	2174	6866	+	4693	protein_coding	GO:0005829,cytosol; GO:0009506,plasmodesma; GO:0004421,hydroxymethylglutaryl-CoA synthase activity; GO:0019287,isopentenyl diphosphate biosynthetic process, mevalonate pathway; GO:0016126,sterol biosynthetic process	K01641: E2.3.3.10; hydroxymethylglutaryl-CoA synthase [EC:2.3.3.10]	At4g11820	gb|ACV65039.1|	HMCS_ARATH,RecName: Full=Hydroxymethylglutaryl-CoA synthase; Short=HMG-CoA synthase; EC=2.3.3.10; AltName: Full=3-hydroxy-3-methylglutaryl coenzyme A synthase; AltName: Full=Protein EMBRYO DEFECTIVE 2778; AltName: Full=Protein FLAKY POLLEN 1;	D3U6C3_SALMI,RecName: Full=3-hydroxy-3-methylglutaryl coenzyme A synthase {ECO:0000256|RuleBase:RU364071}; Short=HMG-CoA synthase {ECO:0000256|RuleBase:RU364071}; EC=2.3.3.10 {ECO:0000256|RuleBase:RU364071};
SMil_00004409|size122088-augustus-gene-0.41	30	6	-2.336	0.00122449	0.0164232	down	SMil_00004409|size122088-augustus-gene-0.41	scaffold235|size122088	54148	54692	+	545	protein_coding	--	--	--	--	--	--
SMil_00004410|size122088-processed-gene-0.31	3	34	3.457	1.33238e-06	7.53689e-05	up	SMil_00004410|size122088-processed-gene-0.31	scaffold235|size122088	86825	88129	-	1305	protein_coding	GO:0043231,intracellular membrane-bounded organelle; GO:0080043,quercetin 3-O-glucosyltransferase activity; GO:0080044,quercetin 7-O-glucosyltransferase activity; GO:0008152,metabolic process	K13496: UGT73C; UDP-glucosyl transferase 73C [EC:2.4.1.-]	At3g53150	ref|XP_011094568.1|	U73D1_ARATH,RecName: Full=UDP-glycosyltransferase 73D1; EC=2.4.1.-;	A0A2G9HVD1_9LAMI,RecName: Full=Glycosyltransferase {ECO:0000256|RuleBase:RU362057}; EC=2.4.1.- {ECO:0000256|RuleBase:RU362057};
SMil_00004434|size121917-augustus-gene-0.32	176	48	-1.89	0.000754306	0.0113493	down	SMil_00004434|size121917-augustus-gene-0.32	scaffold3341|size121917	61348	62899	+	1552	protein_coding	GO:0005634,nucleus; GO:0003677,DNA binding; GO:0006355,regulation of transcription, DNA-templated; GO:0006351,transcription, DNA-templated	K09422: MYBP; transcription factor MYB, plant	At5g14340	gb|AGN52099.1|	MYB15_ANTMA,RecName: Full=Myb-related protein 315;	A0A059PRV0_SALMI,SubName: Full=MYB-related transcription factor {ECO:0000313|EMBL:AGN52099.1};
SMil_00004445|size121725-processed-gene-0.18	111	658	2.582	4.07157e-06	0.00018479	up	SMil_00004445|size121725-processed-gene-0.18	scaffold239|size121725	99	581	-	483	protein_coding	GO:0005509,calcium ion binding	K13448: CML; calcium-binding protein CML	At1g21550	gb|PIN22019.1|	CML44_ARATH,RecName: Full=Probable calcium-binding protein CML44; AltName: Full=Calmodulin-like protein 44;	A0A2G9HWY7_9LAMI,SubName: Full=Calmodulin and related proteins (EF-Hand superfamily) {ECO:0000313|EMBL:PIN22019.1};
SMil_00004446|size121725-processed-gene-0.19	101	498	2.306	7.37752e-14	2.94251e-11	up	SMil_00004446|size121725-processed-gene-0.19	scaffold239|size121725	4580	5026	-	447	protein_coding	GO:0005509,calcium ion binding	K13448: CML; calcium-binding protein CML	At1g21550	ref|XP_011102065.1|	CML44_ARATH,RecName: Full=Probable calcium-binding protein CML44; AltName: Full=Calmodulin-like protein 44;	A0A2G9HG57_9LAMI,SubName: Full=Calmodulin and related proteins (EF-Hand superfamily) {ECO:0000313|EMBL:PIN16478.1};
SMil_00004453|size121725-processed-gene-0.11	13	42	1.739	0.00307511	0.0321472	up	SMil_00004453|size121725-processed-gene-0.11	scaffold239|size121725	84015	84461	+	447	protein_coding	--	--	At4g04630	ref|XP_011096060.1|	--	A0A2G9GTH0_9LAMI,SubName: Full=Uncharacterized protein {ECO:0000313|EMBL:PIN08581.1};
SMil_00004457|size121654-processed-gene-0.25	41	408	3.315	9.5237e-16	5.74645e-13	up	SMil_00004457|size121654-processed-gene-0.25	scaffold240|size121654	82644	85423	-	2780	protein_coding	--	--	--	ref|XP_011072557.1|	--	A0A022PTB8_ERYGU,SubName: Full=Uncharacterized protein {ECO:0000313|EMBL:EYU19036.1}; Flags: Fragment;
SMil_00004462|size121528-augustus-gene-0.28	47	13	-1.81	0.00152869	0.019374	down	SMil_00004462|size121528-augustus-gene-0.28	scaffold242|size121528	9984	16723	-	6740	protein_coding	GO:0016021,integral component of membrane; GO:0005886,plasma membrane; GO:0005773,vacuole; GO:0005262,calcium channel activity; GO:0008066,glutamate receptor activity; GO:0004970,ionotropic glutamate receptor activity; GO:0006816,calcium ion transport; GO:0019722,calcium-mediated signaling; GO:0071230,cellular response to amino acid stimulus	K05387: GRIP; glutamate receptor, ionotropic, plant	At2g29120	gb|PIN11777.1|	GLR27_ARATH,RecName: Full=Glutamate receptor 2.7; AltName: Full=Ligand-gated ion channel 2.7; Flags: Precursor;	A0A2G9H2L5_9LAMI,RecName: Full=Glutamate receptor {ECO:0000256|PIRNR:PIRNR037090};
SMil_00004463|size121528-augustus-gene-0.25	754	9621	3.675	4.94956e-18	5.29423e-15	up	SMil_00004463|size121528-augustus-gene-0.25	scaffold242|size121528	75681	79203	+	3523	protein_coding	GO:0016021,integral component of membrane; GO:0022857,transmembrane transporter activity	--	At2g38100	gb|PIN25040.1|	PTR29_ARATH,RecName: Full=Protein NRT1/ PTR FAMILY 5.5; Short=AtNPF5.5;	A0A2G9I5Y9_9LAMI,SubName: Full=H+/oligopeptide symporter {ECO:0000313|EMBL:PIN25040.1};
SMil_00004465|size121528-augustus-gene-0.26	526	1691	1.683	0.00211591	0.0246616	up	SMil_00004465|size121528-augustus-gene-0.26	scaffold242|size121528	83730	86215	+	2486	protein_coding	GO:0016021,integral component of membrane; GO:0022857,transmembrane transporter activity	K14638: SLC15A3_4, PHT; solute carrier family 15 (peptide/histidine transporter), member 3/4	At2g38100	gb|PIN25042.1|	PTR29_ARATH,RecName: Full=Protein NRT1/ PTR FAMILY 5.5; Short=AtNPF5.5;	A0A2G9I5K4_9LAMI,SubName: Full=H+/oligopeptide symporter {ECO:0000313|EMBL:PIN25042.1};
SMil_00004504|size121253-processed-gene-0.21	53	108	1.035	0.000594816	0.00943338	up	SMil_00004504|size121253-processed-gene-0.21	scaffold245|size121253	57910	61196	-	3287	protein_coding	GO:0005886,plasma membrane; GO:0043531,ADP binding; GO:0005524,ATP binding; GO:0006952,defense response; GO:0007165,signal transduction	--	At1g58390	gb|PIN13906.1|	DRL7_ARATH,RecName: Full=Probable disease resistance protein At1g58390;	A0A2G9H8Q5_9LAMI,SubName: Full=Apoptotic ATPase {ECO:0000313|EMBL:PIN13906.1};
SMil_00004523|size120792-augustus-gene-0.31	4289	1419	-1.596	0.0010462	0.0147244	down	SMil_00004523|size120792-augustus-gene-0.31	scaffold248|size120792	33657	36312	-	2656	protein_coding	GO:0046872,metal ion binding; GO:0016740,transferase activity; GO:0016567,protein ubiquitination	K19044: XBAT32_33; E3 ubiquitin-protein ligase XBAT32/33 [EC:2.3.2.27]	At2g28840	ref|XP_011089812.1|	XB31_ARATH,RecName: Full=Putative E3 ubiquitin-protein ligase XBAT31; EC=2.3.2.27; AltName: Full=Ankyrin repeat domain and RING finger-containing protein XBAT31; AltName: Full=Protein XB3 homolog 1; AltName: Full=RING-type E3 ubiquitin transferase XB31;	A0A2G9HWW4_9LAMI,SubName: Full=26S proteasome regulatory complex, subunit PSMD10 {ECO:0000313|EMBL:PIN22005.1};
SMil_00004575|size120454-augustus-gene-0.25	415	926	1.156	6.60898e-05	0.00171882	up	SMil_00004575|size120454-augustus-gene-0.25	scaffold253|size120454	29713	32496	+	2784	protein_coding	GO:0009507,chloroplast; GO:0003989,acetyl-CoA carboxylase activity; GO:0005524,ATP binding; GO:0004075,biotin carboxylase activity; GO:0046872,metal ion binding; GO:0006633,fatty acid biosynthetic process; GO:2001295,malonyl-CoA biosynthetic process	--	At5g35360	gb|AIU99493.1|	ACCC2_POPTR,RecName: Full=Biotin carboxylase 2, chloroplastic; EC=6.3.4.14; AltName: Full=Acetyl-CoA carboxylase subunit A 2; Short=ACC; EC=6.4.1.2; Flags: Precursor;	A0A0R5QP93_SALMI,SubName: Full=Biotin Carboxylase {ECO:0000313|EMBL:AIU99493.1};
SMil_00004616|size120118-augustus-gene-0.42	381	982	1.362	2.38932e-05	0.000763933	up	SMil_00004616|size120118-augustus-gene-0.42	scaffold800|size120118	75527	79357	-	3831	protein_coding	GO:0004364,glutathione transferase activity; GO:0009734,auxin-activated signaling pathway	--	At3g09270	gb|PIN04748.1|	GSTX1_TOBAC,RecName: Full=Probable glutathione S-transferase; EC=2.5.1.18; AltName: Full=Auxin-induced protein PGNT1/PCNT110;	A0A2G9GHI8_9LAMI,SubName: Full=Glutathione S-transferase {ECO:0000313|EMBL:PIN04748.1}; EC=2.5.1.18 {ECO:0000313|EMBL:PIN04748.1};
SMil_00004618|size120052-augustus-gene-0.29	296	75	-1.974	0.00123123	0.0164715	down	SMil_00004618|size120052-augustus-gene-0.29	scaffold259|size120052	34920	39711	+	4792	protein_coding	GO:0005634,nucleus; GO:0043565,sequence-specific DNA binding; GO:0006355,regulation of transcription, DNA-templated	K15613: MEIS1; homeobox protein Meis1	At4g08150	ref|XP_022870906.1|	KN1_SOLLC,RecName: Full=Homeotic protein knotted-1; Short=TKN1;	A0A2G9GBL0_9LAMI,SubName: Full=Transcription factor MEIS1 {ECO:0000313|EMBL:PIN02370.1};
SMil_00004630|size119869-processed-gene-0.4	494	85	-2.53	0.000219565	0.00437493	down	SMil_00004630|size119869-processed-gene-0.4	scaffold262|size119869	30539	35551	+	5013	protein_coding	GO:0043231,intracellular membrane-bounded organelle; GO:0005739,mitochondrion; GO:0004519,endonuclease activity; GO:0003723,RNA binding; GO:0009451,RNA modification	--	At1g06710	ref|XP_020548178.1|	PPR18_ARATH,RecName: Full=Pentatricopeptide repeat-containing protein At1g06710, mitochondrial; Flags: Precursor;	A0A2G9HW26_9LAMI,SubName: Full=Uncharacterized protein {ECO:0000313|EMBL:PIN21714.1};
SMil_00004633|size119869-augustus-gene-0.29	2753	556	-2.309	0.0056369	0.0487675	down	SMil_00004633|size119869-augustus-gene-0.29	scaffold262|size119869	59384	65258	+	5875	protein_coding	GO:0003852,2-isopropylmalate synthase activity; GO:0009098,leucine biosynthetic process	K01649: leuA, IMS; 2-isopropylmalate synthase [EC:2.3.3.13]	At1g74040	ref|XP_011073908.1|	LEU1A_SOLPN,RecName: Full=2-isopropylmalate synthase A; EC=2.3.3.13; AltName: Full=Alpha-IPM synthase A; AltName: Full=Alpha-isopropylmalate synthase A;	A0A2G9I6V9_9LAMI,SubName: Full=Alpha-isopropylmalate synthase/homocitrate synthase {ECO:0000313|EMBL:PIN25495.1}; EC=2.3.3.13 {ECO:0000313|EMBL:PIN25495.1};
SMil_00004636|size119869-augustus-gene-0.36	146	415	1.5	4.6104e-07	3.08216e-05	up	SMil_00004636|size119869-augustus-gene-0.36	scaffold262|size119869	74016	75348	-	1333	protein_coding	GO:0005576,extracellular region; GO:0005975,carbohydrate metabolic process; GO:0016998,cell wall macromolecule catabolic process; GO:0006032,chitin catabolic process	--	At3g16920	gb|PIN20556.1|	CTL2_ARATH,RecName: Full=Chitinase-like protein 2; Short=AtCTL2; Flags: Precursor;	A0A2G9HSQ0_9LAMI,SubName: Full=Putative chitinase {ECO:0000313|EMBL:PIN20556.1};
SMil_00004640|size119869-augustus-gene-0.38	906	185	-2.289	0.000849929	0.0124351	down	SMil_00004640|size119869-augustus-gene-0.38	scaffold262|size119869	102141	109318	-	7178	protein_coding	GO:0031304,intrinsic component of mitochondrial inner membrane; GO:0005759,mitochondrial matrix; GO:0005739,mitochondrion; GO:0005777,peroxisome; GO:0003954,NADH dehydrogenase activity; GO:0003959,NADPH dehydrogenase activity; GO:0071482,cellular response to light stimulus; GO:0055114,oxidation-reduction process	K17871: ndh1; NADH:ubiquinone reductase (non-electrogenic) [EC:1.6.5.9]	At1g07180	ref|XP_011096237.1|	NDA1_ARATH,RecName: Full=Internal alternative NAD(P)H-ubiquinone oxidoreductase A1, mitochondrial; EC=1.6.5.9; AltName: Full=Internal alternative NADH dehydrogenase NDA1; AltName: Full=Internal non-phosphorylating NAD(P)H dehydrogenase 1; Short=AtNDI1; AltName: Full=NADH:ubiquinone reductase (non-electrogenic) NDA1; Flags: Precursor;	A0A068TUI0_COFCA,SubName: Full=Uncharacterized protein {ECO:0000313|EMBL:CDO99614.1};
SMil_00004643|size119698-augustus-gene-0.34	889	331	-1.424	0.00109737	0.015262	down	SMil_00004643|size119698-augustus-gene-0.34	scaffold263|size119698	4080	9419	+	5340	protein_coding	--	--	--	ref|XP_011082173.1|	--	A0A2G9I931_9LAMI,SubName: Full=Uncharacterized protein {ECO:0000313|EMBL:PIN26267.1};
SMil_00004667|size119675-augustus-gene-0.39	1142	451	-1.339	1.59658e-08	1.7722e-06	down	SMil_00004667|size119675-augustus-gene-0.39	scaffold264|size119675	58437	63497	+	5061	protein_coding	GO:0005089,Rho guanyl-nucleotide exchange factor activity	--	At4g00460	gb|PIN22839.1|	ROGF3_ARATH,RecName: Full=Rop guanine nucleotide exchange factor 3; Short=AtRopGEF3; AltName: Full=Rho of plants guanine nucleotide exchange factor 3;	A0A2G9HZA5_9LAMI,SubName: Full=Uncharacterized protein {ECO:0000313|EMBL:PIN22839.1};
SMil_00004679|size119611-augustus-gene-0.35	595	272	-1.13	0.000151062	0.00324639	down	SMil_00004679|size119611-augustus-gene-0.35	scaffold265|size119611	106143	107936	+	1794	protein_coding	GO:0009501,amyloplast; GO:0009507,chloroplast; GO:0042644,chloroplast nucleoid; GO:0009570,chloroplast stroma; GO:0009509,chromoplast; GO:0009513,etioplast; GO:0009537,proplastid; GO:0043621,protein self-association; GO:0003723,RNA binding; GO:0019843,rRNA binding; GO:0071482,cellular response to light stimulus; GO:0010239,chloroplast mRNA processing; GO:0009658,chloroplast organization; GO:00099…	--	At2g48120	gb|PIN18179.1|	PAC_ARATH,RecName: Full=Protein PALE CRESS, chloroplastic; Flags: Precursor;	A0A2G9HKY2_9LAMI,SubName: Full=Uncharacterized protein {ECO:0000313|EMBL:PIN18179.1};
SMil_00004704|size119166-augustus-gene-0.40	1515	4437	1.551	3.56882e-05	0.00105504	up	SMil_00004704|size119166-augustus-gene-0.40	scaffold269|size119166	76920	81690	+	4771	protein_coding	GO:0009626,plant-type hypersensitive response	K14638: SLC15A3_4, PHT; solute carrier family 15 (peptide/histidine transporter), member 3/4	At1g14780	ref|XP_011070556.1|	MACP1_ARATH,RecName: Full=MACPF domain-containing protein At1g14780;	A0A068UBD2_COFCA,SubName: Full=Uncharacterized protein {ECO:0000313|EMBL:CDP05572.1};
SMil_00004717|size119070-processed-gene-0.0	3741	16986	2.183	3.97679e-08	3.80413e-06	up	SMil_00004717|size119070-processed-gene-0.0	scaffold456|size119070	2602	3447	+	846	protein_coding	GO:0030015,CCR4-NOT core complex; GO:0005634,nucleus; GO:0000932,P-body; GO:0008408,3'-5' exonuclease activity; GO:0046872,metal ion binding; GO:0004535,poly(A)-specific ribonuclease activity; GO:0003723,RNA binding; GO:0042742,defense response to bacterium; GO:0043928,exonucleolytic nuclear-transcribed mRNA catabolic process involved in deadenylation-dependent decay; GO:0017148,negative regulati…	K12581: CNOT7_8, CAF1, POP2; CCR4-NOT transcription complex subunit 7/8	At5g22250	ref|XP_011090316.1|	CAF1K_ARATH,RecName: Full=Probable CCR4-associated factor 1 homolog 11; EC=3.1.13.4;	A0A2G9GC88_9LAMI,SubName: Full=mRNA deadenylase subunit {ECO:0000313|EMBL:PIN02822.1}; EC=3.1.13.4 {ECO:0000313|EMBL:PIN02822.1};
SMil_00004724|size119070-augustus-gene-0.38	1408	3632	1.367	0.000832752	0.0122575	up	SMil_00004724|size119070-augustus-gene-0.38	scaffold456|size119070	62126	66472	+	4347	protein_coding	--	--	At1g59650	ref|XP_020554667.1|	--	A0A022R1I7_ERYGU,SubName: Full=Uncharacterized protein {ECO:0000313|EMBL:EYU34126.1};
SMil_00004738|size118793-processed-gene-0.10	103	432	2.08	0.000428559	0.00739359	up	SMil_00004738|size118793-processed-gene-0.10	scaffold272|size118793	89879	90733	+	855	protein_coding	--	--	--	gb|PIN04001.1|	--	A0A2G9GFD3_9LAMI,SubName: Full=Uncharacterized protein {ECO:0000313|EMBL:PIN04001.1};
SMil_00004739|size118793-processed-gene-0.11	118	575	2.288	4.0737e-08	3.87775e-06	up	SMil_00004739|size118793-processed-gene-0.11	scaffold272|size118793	92259	93167	+	909	protein_coding	--	--	--	gb|PIN04001.1|	--	A0A2G9GFD3_9LAMI,SubName: Full=Uncharacterized protein {ECO:0000313|EMBL:PIN04001.1};
SMil_00004743|size118701-processed-gene-0.3	246	1491	2.601	1.36335e-09	2.04347e-07	up	SMil_00004743|size118701-processed-gene-0.3	scaffold273|size118701	22702	23238	+	537	protein_coding	--	--	At3g03280	ref|XP_011099502.1|	--	A0A2G9GSH1_9LAMI,SubName: Full=Uncharacterized protein {ECO:0000313|EMBL:PIN08254.1};
SMil_00004761|size118620-augustus-gene-0.44	179	66	-1.428	0.00126486	0.0167594	down	SMil_00004761|size118620-augustus-gene-0.44	scaffold371|size118620	21569	24470	-	2902	protein_coding	--	K11344: EAF6; chromatin modification-related protein EAF6	Hs12232425	ref|XP_012828539.1|	--	A0A022PPS1_ERYGU,SubName: Full=Uncharacterized protein {ECO:0000313|EMBL:EYU18327.1};
SMil_00004763|size118620-processed-gene-0.13	139	493	1.832	0.00167107	0.0207296	up	SMil_00004763|size118620-processed-gene-0.13	scaffold371|size118620	29896	31614	-	1719	protein_coding	GO:0005618,cell wall; GO:0008061,chitin binding; GO:0004568,chitinase activity; GO:0016998,cell wall macromolecule catabolic process; GO:0006032,chitin catabolic process; GO:0006952,defense response; GO:0000272,polysaccharide catabolic process; GO:0009617,response to bacterium; GO:0009611,response to wounding; GO:0010262,somatic embryogenesis	K01183: E3.2.1.14; chitinase [EC:3.2.1.14]	At3g54420	ref|XP_020552794.1|	CHI5_ARATH,RecName: Full=Endochitinase EP3 {ECO:0000303|PubMed:11525512}; EC=3.2.1.14; AltName: Full=Chitinase class IV {ECO:0000303|PubMed:11525512}; Short=AtchitIV {ECO:0000303|PubMed:11525512}; AltName: Full=Protein HOMOLOG OF CARROT EP3-3 CHITINASE {ECO:0000303|PubMed:11525512}; Short=AtEP3 {ECO:0000303|PubMed:11525512}; Flags: Precursor;	A0A022RPY1_ERYGU,SubName: Full=Uncharacterized protein {ECO:0000313|EMBL:EYU40975.1};
SMil_00004764|size118620-augustus-gene-0.46	175	615	1.811	7.95789e-05	0.00199856	up	SMil_00004764|size118620-augustus-gene-0.46	scaffold371|size118620	33633	35382	-	1750	protein_coding	GO:0008061,chitin binding; GO:0004568,chitinase activity; GO:0016998,cell wall macromolecule catabolic process; GO:0006032,chitin catabolic process; GO:0006952,defense response; GO:0000272,polysaccharide catabolic process	K01183: E3.2.1.14; chitinase [EC:3.2.1.14]	At3g54420	emb|CDP10829.1|	CHIA_MAIZE,RecName: Full=Endochitinase A {ECO:0000303|PubMed:1551872}; EC=3.2.1.14 {ECO:0000269|PubMed:1551872, ECO:0000269|PubMed:1740436}; AltName: Full=Seed chitinase A {ECO:0000303|PubMed:1551872}; Flags: Precursor;	A0A068URE9_COFCA,SubName: Full=Uncharacterized protein {ECO:0000313|EMBL:CDP10829.1};
SMil_00004766|size118620-processed-gene-0.17	54	8	-2.709	0.00014053	0.00307052	down	SMil_00004766|size118620-processed-gene-0.17	scaffold371|size118620	43843	44838	-	996	protein_coding	GO:0043231,intracellular membrane-bounded organelle; GO:0005739,mitochondrion; GO:0004519,endonuclease activity; GO:0003723,RNA binding; GO:0009451,RNA modification	K17964: LRPPRC; leucine-rich PPR motif-containing protein, mitochondrial	At3g22470	ref|XP_012827291.1|	PP247_ARATH,RecName: Full=Pentatricopeptide repeat-containing protein At3g22470, mitochondrial; Flags: Precursor;	A0A022PWU5_ERYGU,SubName: Full=Uncharacterized protein {ECO:0000313|EMBL:EYU19293.1};
SMil_00004769|size118620-augustus-gene-0.50	29	8	-1.756	0.00369446	0.0362976	down	SMil_00004769|size118620-augustus-gene-0.50	scaffold371|size118620	51731	52608	-	878	protein_coding	GO:0005739,mitochondrion; GO:0004519,endonuclease activity; GO:0003723,RNA binding; GO:0080156,mitochondrial mRNA modification; GO:0006397,mRNA processing	K17964: LRPPRC; leucine-rich PPR motif-containing protein, mitochondrial	At5g41170	ref|XP_012844611.1|	PP412_ARATH,RecName: Full=Pentatricopeptide repeat-containing protein At5g41170, mitochondrial; Flags: Precursor;	A0A2G9GKA3_9LAMI,SubName: Full=Uncharacterized protein {ECO:0000313|EMBL:PIN05724.1};
SMil_00004771|size118620-processed-gene-0.22	63	12	-2.404	8.20228e-06	0.000320035	down	SMil_00004771|size118620-processed-gene-0.22	scaffold371|size118620	55936	57606	-	1671	protein_coding	GO:0043231,intracellular membrane-bounded organelle; GO:0005739,mitochondrion; GO:0004519,endonuclease activity; GO:0003723,RNA binding; GO:0009451,RNA modification	K17964: LRPPRC; leucine-rich PPR motif-containing protein, mitochondrial	At3g22470	ref|XP_012833089.1|	PP247_ARATH,RecName: Full=Pentatricopeptide repeat-containing protein At3g22470, mitochondrial; Flags: Precursor;	A0A1J6JG83_NICAT,SubName: Full=Putative pentatricopeptide repeat-containing protein, mitochondrial {ECO:0000313|EMBL:OIT08671.1};
SMil_00004793|size118481-augustus-gene-0.30	7060	16015	1.182	8.28259e-05	0.00205814	up	SMil_00004793|size118481-augustus-gene-0.30	scaffold540|size118481	25441	27863	-	2423	protein_coding	GO:0016020,membrane; GO:0020037,heme binding; GO:0005506,iron ion binding; GO:0016709,oxidoreductase activity, acting on paired donors, with incorporation or reduction of molecular oxygen, NAD(P)H as one donor, and incorporation of one atom of oxygen; GO:0044550,secondary metabolite biosynthetic process	K00512: CYP17A; steroid 17alpha-monooxygenase / 17alpha-hydroxyprogesterone deacetylase [EC:1.14.14.19 1.14.14.32]	At3g26330	gb|ACR57218.1|	C71DA_SOYBN,RecName: Full=Cytochrome P450 71D10; EC=1.14.-.-;	C5I7T9_SALMI,SubName: Full=Cytochrome P450 {ECO:0000313|EMBL:ACR57218.1};
SMil_00004799|size118481-processed-gene-0.25	80	972	3.607	8.91521e-06	0.000342239	up	SMil_00004799|size118481-processed-gene-0.25	scaffold540|size118481	116334	117083	-	750	protein_coding	GO:0005634,nucleus; GO:0003700,DNA binding transcription factor activity; GO:0043565,sequence-specific DNA binding; GO:0044212,transcription regulatory region DNA binding; GO:0050832,defense response to fungus; GO:0009873,ethylene-activated signaling pathway; GO:0019760,glucosinolate metabolic process; GO:0006351,transcription, DNA-templated	--	At5g52020	gb|EYU38993.1|	ERF25_ARATH,RecName: Full=Ethylene-responsive transcription factor ERF025;	A0A022RGU6_ERYGU,SubName: Full=Uncharacterized protein {ECO:0000313|EMBL:EYU38993.1};
SMil_00004803|size118470-augustus-gene-0.32	457	1008	1.139	0.0017258	0.0212292	up	SMil_00004803|size118470-augustus-gene-0.32	scaffold276|size118470	44162	50069	-	5908	protein_coding	GO:0016021,integral component of membrane; GO:0043231,intracellular membrane-bounded organelle; GO:0005524,ATP binding; GO:0042626,ATPase activity, coupled to transmembrane movement of substances; GO:0005215,transporter activity; GO:0006869,lipid transport	--	At3g47730	gb|KZV21680.1|	AB2A_ARATH,RecName: Full=ABC transporter A family member 2; Short=ABC transporter ABCA.2; Short=AtABCA2; AltName: Full=ABC2 homolog 1;	A0A022R6K1_ERYGU,SubName: Full=Uncharacterized protein {ECO:0000313|EMBL:EYU35871.1};
SMil_00004816|size118465-processed-gene-0.7	96	307	1.67	0.00443489	0.0414463	up	SMil_00004816|size118465-processed-gene-0.7	scaffold773|size118465	78032	79753	+	1722	protein_coding	GO:0005576,extracellular region; GO:0003993,acid phosphatase activity; GO:0009395,phospholipid catabolic process	K01114: plc; phospholipase C [EC:3.1.4.3]	At3g48610	ref|XP_022865977.1|	NPC6_ARATH,RecName: Full=Non-specific phospholipase C6; EC=3.1.-.-; Flags: Precursor;	A0A2G9HXZ7_9LAMI,SubName: Full=Uncharacterized protein {ECO:0000313|EMBL:PIN22387.1};
SMil_00004822|size118420-augustus-gene-0.27	917	8382	3.191	6.23949e-16	3.86389e-13	up	SMil_00004822|size118420-augustus-gene-0.27	scaffold277|size118420	13889	18776	+	4888	protein_coding	GO:0005834,heterotrimeric G-protein complex; GO:0005634,nucleus; GO:0031683,G-protein beta/gamma-subunit complex binding; GO:0001664,G-protein coupled receptor binding; GO:0005525,GTP binding; GO:0003924,GTPase activity; GO:0046872,metal ion binding; GO:0004871,signal transducer activity; GO:0007188,adenylate cyclase-modulating G-protein coupled receptor signaling pathway	--	At2g23460	ref|XP_011088321.1|	XLG1_ARATH,RecName: Full=Extra-large guanine nucleotide-binding protein 1; AltName: Full=Extra-large GTP-binding protein 1; Short=Extra-large G-protein 1;	A0A2G9HH73_9LAMI,SubName: Full=G-protein alpha subunit (Small G protein superfamily) {ECO:0000313|EMBL:PIN16773.1};
SMil_00004824|size118420-processed-gene-0.3	144	411	1.502	7.90504e-08	6.5907e-06	up	SMil_00004824|size118420-processed-gene-0.3	scaffold277|size118420	40301	41686	+	1386	protein_coding	--	--	At3g49880	ref|XP_011088319.1|	--	A0A2G9GTQ9_9LAMI,SubName: Full=Galactan 1,3-beta-galactosidase {ECO:0000313|EMBL:PIN08674.1}; EC=3.2.1.145 {ECO:0000313|EMBL:PIN08674.1};
SMil_00004825|size118420-processed-gene-0.4	168	442	1.389	2.34265e-06	0.000120752	up	SMil_00004825|size118420-processed-gene-0.4	scaffold277|size118420	45231	46619	+	1389	protein_coding	--	--	At3g49880	ref|XP_011088319.1|	--	A0A2G9GTQ9_9LAMI,SubName: Full=Galactan 1,3-beta-galactosidase {ECO:0000313|EMBL:PIN08674.1}; EC=3.2.1.145 {ECO:0000313|EMBL:PIN08674.1};
SMil_00004842|size118223-augustus-gene-0.38	9001	3352	-1.425	0.00470302	0.0428703	down	SMil_00004842|size118223-augustus-gene-0.38	scaffold279|size118223	45297	51814	+	6518	protein_coding	--	--	At5g09880	ref|XP_011100931.1|	--	A0A2G9H1P6_9LAMI,SubName: Full=Transcriptional coactivator CAPER (RRM superfamily) {ECO:0000313|EMBL:PIN11454.1};
SMil_00004847|size118212-processed-gene-0.9	421	948	1.171	0.00563313	0.0487528	up	SMil_00004847|size118212-processed-gene-0.9	scaffold280|size118212	3791	4915	-	1125	protein_coding	GO:0016021,integral component of membrane	--	At4g34320	ref|XP_011088346.1|	U496A_ARATH,RecName: Full=UPF0496 protein At4g34320;	A0A068TMB3_COFCA,SubName: Full=Uncharacterized protein {ECO:0000313|EMBL:CDO97084.1};
SMil_00004856|size118212-augustus-gene-0.23	238	741	1.643	0.000421279	0.00729232	up	SMil_00004856|size118212-augustus-gene-0.23	scaffold280|size118212	72209	76554	+	4346	protein_coding	GO:0016021,integral component of membrane; GO:0005886,plasma membrane; GO:0015591,D-ribose transmembrane transporter activity; GO:0015148,D-xylose transmembrane transporter activity; GO:0005354,galactose transmembrane transporter activity; GO:0005355,glucose transmembrane transporter activity; GO:0015168,glycerol transmembrane transporter activity; GO:0015575,mannitol transmembrane transporter ac…	--	At3g18830	gb|PIN01822.1|	PLT5_ARATH,RecName: Full=Polyol transporter 5; AltName: Full=Protein POLYOL TRANSPORTER 5; Short=AtPLT5; AltName: Full=Sugar-proton symporter PLT5;	A0A2G9G9C2_9LAMI,SubName: Full=Putative transporter (Major facilitator superfamily) {ECO:0000313|EMBL:PIN01822.1};
SMil_00004865|size118173-augustus-gene-0.30	174	1327	2.93	8.83387e-07	5.3577e-05	up	SMil_00004865|size118173-augustus-gene-0.30	scaffold282|size118173	36534	38207	+	1674	protein_coding	GO:0005634,nucleus; GO:0003677,DNA binding; GO:0003700,DNA binding transcription factor activity; GO:0046983,protein dimerization activity; GO:0045487,gibberellin catabolic process; GO:0007275,multicellular organism development; GO:0010371,regulation of gibberellin biosynthetic process; GO:0006351,transcription, DNA-templated	--	At5g65640	gb|AKN09579.1|	BH093_ARATH,RecName: Full=Transcription factor bHLH93; AltName: Full=Basic helix-loop-helix protein 93; Short=AtbHLH93; Short=bHLH 93; AltName: Full=Transcription factor EN 47; AltName: Full=bHLH transcription factor bHLH093;	A0A0H3YB32_SALMI,SubName: Full=Basic helix-loop-helix transcription factor {ECO:0000313|EMBL:AKN09579.1};
SMil_00004878|size117855-processed-gene-0.14	127	618	2.286	2.3384e-06	0.000120752	up	SMil_00004878|size117855-processed-gene-0.14	scaffold286|size117855	139	1188	-	1050	protein_coding	GO:0005618,cell wall; GO:0005768,endosome; GO:0005576,extracellular region; GO:0005794,Golgi apparatus; GO:0000139,Golgi membrane; GO:0016020,membrane; GO:0005886,plasma membrane; GO:0009506,plasmodesma; GO:0005802,trans-Golgi network; GO:0005774,vacuolar membrane; GO:0045330,aspartyl esterase activity; GO:0030599,pectinesterase activity; GO:0046910,pectinesterase inhibitor activity; GO:0042545,c…	K01051: E3.1.1.11; pectinesterase [EC:3.1.1.11]	At1g53840	gb|PIN21249.1|	PME1_ARATH,RecName: Full=Pectinesterase 1; Short=PE 1; EC=3.1.1.11; AltName: Full=Pectin methylesterase 1; Short=AtPME1; Flags: Precursor;	A0A2G9HUP7_9LAMI,RecName: Full=Pectinesterase {ECO:0000256|RuleBase:RU000589}; EC=3.1.1.11 {ECO:0000256|RuleBase:RU000589};
SMil_00004916|size117337-augustus-gene-0.38	641	3240	2.335	0.000795977	0.0118473	up	SMil_00004916|size117337-augustus-gene-0.38	scaffold612|size117337	3358	4366	+	1009	protein_coding	--	--	At5g46060	ref|XP_011082716.1|	--	A0A2G9HE41_9LAMI,SubName: Full=Uncharacterized protein {ECO:0000313|EMBL:PIN15723.1};
SMil_00004918|size117337-augustus-gene-0.41	254	574	1.172	0.00305748	0.0320627	up	SMil_00004918|size117337-augustus-gene-0.41	scaffold612|size117337	15269	16532	-	1264	protein_coding	--	--	--	ref|XP_011082714.1|	--	A0A2G9HDX5_9LAMI,SubName: Full=Uncharacterized protein {ECO:0000313|EMBL:PIN15725.1};
SMil_00004920|size117337-augustus-gene-0.39	38	6	-2.64	2.77499e-05	0.000859224	down	SMil_00004920|size117337-augustus-gene-0.39	scaffold612|size117337	79199	82309	+	3111	protein_coding	GO:0005737,cytoplasm; GO:0005634,nucleus; GO:0005886,plasma membrane; GO:0005524,ATP binding; GO:0005509,calcium ion binding; GO:0009931,calcium-dependent protein serine/threonine kinase activity; GO:0005516,calmodulin binding; GO:0004683,calmodulin-dependent protein kinase activity; GO:0004674,protein serine/threonine kinase activity; GO:0009738,abscisic acid-activated signaling pathway; GO:0035…	K13412: CPK; calcium-dependent protein kinase [EC:2.7.11.1]	At5g12180	gb|PIN26126.1|	CDPKH_ARATH,RecName: Full=Calcium-dependent protein kinase 17; EC=2.7.11.1;	A0A2G9I8P5_9LAMI,SubName: Full=Ca2+/calmodulin-dependent protein kinase, EF-Hand protein superfamily {ECO:0000313|EMBL:PIN26126.1}; EC=2.7.11.1 {ECO:0000313|EMBL:PIN26126.1};
SMil_00004946|size117075-augustus-gene-0.32	93	360	1.942	5.68117e-05	0.00153138	up	SMil_00004946|size117075-augustus-gene-0.32	scaffold294|size117075	2510	3586	-	1077	protein_coding	GO:0016021,integral component of membrane; GO:0005886,plasma membrane; GO:0005524,ATP binding; GO:0004672,protein kinase activity	--	At5g41680	ref|XP_011076050.1|	Y5332_ARATH,RecName: Full=Probable inactive receptor kinase At5g53320; Flags: Precursor;	A0A2G9GF41_9LAMI,SubName: Full=Serine/threonine protein kinase {ECO:0000313|EMBL:PIN03913.1}; EC=2.7.11.1 {ECO:0000313|EMBL:PIN03913.1};
SMil_00004956|size117075-augustus-gene-0.34	22	90	2.078	0.00170238	0.0210181	up	SMil_00004956|size117075-augustus-gene-0.34	scaffold295|size117075	82651	86134	-	3484	protein_coding	GO:0005794,Golgi apparatus; GO:0000139,Golgi membrane; GO:0016021,integral component of membrane; GO:0048531,beta-1,3-galactosyltransferase activity; GO:0006486,protein glycosylation	K20855: B3GALT1S; beta-1,3-galactosyltransferase 1/2/3/4/5/7/8 [EC:2.4.1.-]	At1g05170	gb|PIN11014.1|	B3GT7_ARATH,RecName: Full=Beta-1,3-galactosyltransferase 7; EC=2.4.1.-;	A0A2G9H0G0_9LAMI,RecName: Full=Hexosyltransferase {ECO:0000256|RuleBase:RU363063}; EC=2.4.1.- {ECO:0000256|RuleBase:RU363063};
SMil_00004957|size117075-augustus-gene-0.35	53	170	1.688	5.77075e-05	0.0015481	up	SMil_00004957|size117075-augustus-gene-0.35	scaffold295|size117075	93090	94904	-	1815	protein_coding	GO:0016021,integral component of membrane; GO:0008519,ammonium transmembrane transporter activity	--	At2g38290	ref|XP_011097091.1|	AMT31_ORYSJ,RecName: Full=Ammonium transporter 3 member 1; Short=OsAMT3;1;	A0A2G9H0H6_9LAMI,SubName: Full=Ammonia permease {ECO:0000313|EMBL:PIN11013.1};
SMil_00004958|size117075-augustus-gene-0.36	32	154	2.281	2.49829e-06	0.000126702	up	SMil_00004958|size117075-augustus-gene-0.36	scaffold295|size117075	96072	97882	-	1811	protein_coding	GO:0016021,integral component of membrane; GO:0008519,ammonium transmembrane transporter activity	--	At2g38290	ref|XP_011097091.1|	AMT32_ORYSJ,RecName: Full=Ammonium transporter 3 member 2; Short=OsAMT3;2;	A0A2C9UPW5_MANES,RecName: Full=Ammonium transporter {ECO:0000256|RuleBase:RU362002};
SMil_00004962|size117068-augustus-gene-0.30	132	575	2.12	0.000571339	0.00911508	up	SMil_00004962|size117068-augustus-gene-0.30	scaffold296|size117068	64039	67314	-	3276	protein_coding	--	--	At1g62870	ref|XP_011076279.1|	--	M1D279_SOLTU,SubName: Full=Uncharacterized protein {ECO:0000313|EnsemblPlants:PGSC0003DMT400079650};
SMil_00004976|size116788-augustus-gene-0.27	95	229	1.264	0.00575704	0.0494795	up	SMil_00004976|size116788-augustus-gene-0.27	scaffold300|size116788	11706	13121	-	1416	protein_coding	GO:0005737,cytoplasm; GO:0005634,nucleus; GO:0005524,ATP binding; GO:0009931,calcium-dependent protein serine/threonine kinase activity; GO:0005516,calmodulin binding; GO:0004683,calmodulin-dependent protein kinase activity; GO:0004674,protein serine/threonine kinase activity; GO:0035556,intracellular signal transduction; GO:0018105,peptidyl-serine phosphorylation; GO:0046777,protein autophosphor…	--	At1g08650	ref|XP_012858799.1|	PPCK1_ARATH,RecName: Full=Phosphoenolpyruvate carboxylase kinase 1; Short=AtPPCK1; EC=2.7.11.1;	A0A022PYE0_ERYGU,SubName: Full=Uncharacterized protein {ECO:0000313|EMBL:EYU19883.1};
SMil_00005013|size116576-processed-gene-0.13	154	812	2.403	0.00324173	0.0334581	up	SMil_00005013|size116576-processed-gene-0.13	scaffold303|size116576	18044	18584	-	541	protein_coding	GO:0005737,cytoplasm; GO:0009408,response to heat; GO:0009644,response to high light intensity; GO:0042542,response to hydrogen peroxide	K13993: HSP20; HSP20 family protein	At1g54050	gb|PIN01185.1|	HS174_ARATH,RecName: Full=17.4 kDa class III heat shock protein; AltName: Full=17.4 kDa heat shock protein 2; Short=AtHsp17.4B;	A0A2G9G7M4_9LAMI,SubName: Full=Molecular chaperone (Small heat-shock protein Hsp26/Hsp42) {ECO:0000313|EMBL:PIN01185.1};
SMil_00005019|size116576-processed-gene-0.15	29	3	-3.19	7.79156e-06	0.000307121	down	SMil_00005019|size116576-processed-gene-0.15	scaffold303|size116576	67719	70221	-	2503	protein_coding	--	--	At3g18180	ref|XP_011078761.2|	--	A0A022RMQ3_ERYGU,SubName: Full=Uncharacterized protein {ECO:0000313|EMBL:EYU40240.1};
SMil_00005037|size116295-augustus-gene-0.22	1649	824	-1.001	0.00355703	0.0355765	down	SMil_00005037|size116295-augustus-gene-0.22	scaffold3201|size116295	44220	48739	+	4520	protein_coding	GO:0005634,nucleus; GO:0003700,DNA binding transcription factor activity; GO:0046983,protein dimerization activity; GO:0000977,RNA polymerase II regulatory region sequence-specific DNA binding; GO:0043565,sequence-specific DNA binding; GO:0000900,translation repressor activity, mRNA regulatory element binding; GO:0030154,cell differentiation; GO:0048438,floral whorl development; GO:0009910,negati…	--	At2g22540	gb|PIN01165.1|	SVP_ARATH,RecName: Full=MADS-box protein SVP {ECO:0000303|PubMed:10758486}; AltName: Full=Protein SHORT VEGETATIVE PHASE {ECO:0000303|PubMed:10758486};	A0A2G9G7L1_9LAMI,SubName: Full=MADS box transcription factor {ECO:0000313|EMBL:PIN01165.1};
SMil_00005097|size115787-augustus-gene-0.30	368	1366	1.894	0.000863403	0.0125806	up	SMil_00005097|size115787-augustus-gene-0.30	scaffold1367|size115787	33868	35291	-	1424	protein_coding	GO:0005634,nucleus; GO:0003677,DNA binding; GO:0003700,DNA binding transcription factor activity; GO:0046983,protein dimerization activity; GO:0006355,regulation of transcription, DNA-templated; GO:0006351,transcription, DNA-templated	--	At4g37850	gb|AKN09550.1|	BH025_ARATH,RecName: Full=Transcription factor bHLH25; AltName: Full=Basic helix-loop-helix protein 25; Short=AtbHLH25; Short=bHLH 25; AltName: Full=Transcription factor EN 29; AltName: Full=bHLH transcription factor bHLH025;	A0A0H3Y8S3_SALMI,SubName: Full=Basic helix-loop-helix transcription factor {ECO:0000313|EMBL:AKN09550.1};
SMil_00005106|size115756-processed-gene-0.0	140	605	2.119	1.63997e-07	1.22204e-05	up	SMil_00005106|size115756-processed-gene-0.0	scaffold312|size115756	6147	6782	+	636	protein_coding	GO:0005634,nucleus; GO:0003677,DNA binding; GO:0003700,DNA binding transcription factor activity; GO:0051301,cell division; GO:0006952,defense response; GO:0009873,ethylene-activated signaling pathway; GO:0010087,phloem or xylem histogenesis; GO:0010200,response to chitin; GO:0009644,response to high light intensity; GO:0000302,response to reactive oxygen species; GO:0006351,transcription, DNA-te…	--	At4g17490	ref|XP_015084517.1|	EF103_ARATH,RecName: Full=Ethylene-responsive transcription factor 6; Short=AtERF6; AltName: Full=Ethylene-responsive element-binding factor 6; Short=EREBP-6;	K4CNH8_SOLLC,SubName: Full=Uncharacterized protein {ECO:0000313|EnsemblPlants:Solyc08g078190.1.1};
SMil_00005107|size115756-augustus-gene-0.20	0	6	4.993	0.00577635	0.0495911	up	SMil_00005107|size115756-augustus-gene-0.20	scaffold312|size115756	33327	42334	+	9008	protein_coding	GO:0016021,integral component of membrane; GO:0016020,membrane; GO:0005886,plasma membrane; GO:0005524,ATP binding; GO:0008553,proton-exporting ATPase activity, phosphorylative mechanism; GO:0046872,metal ion binding; GO:0006754,ATP biosynthetic process	--	At5g62670	gb|EYU19268.1|	PMA11_ARATH,RecName: Full=ATPase 11, plasma membrane-type; EC=3.6.3.6; AltName: Full=Proton pump 11;	A0A022PWR6_ERYGU,RecName: Full=Plasma membrane ATPase {ECO:0000256|RuleBase:RU362083}; EC=3.6.3.6 {ECO:0000256|RuleBase:RU362083};
SMil_00005115|size115637-augustus-gene-0.24	5123	2070	-1.308	9.28254e-05	0.00224729	down	SMil_00005115|size115637-augustus-gene-0.24	scaffold313|size115637	17475	22567	-	5093	protein_coding	--	--	At4g10970	gb|KZV31508.1|	--	A0A2G9I2R3_9LAMI,SubName: Full=Uncharacterized protein {ECO:0000313|EMBL:PIN24052.1};
SMil_00005120|size115587-augustus-gene-0.40	62	5	-3.514	0.000218739	0.00436882	down	SMil_00005120|size115587-augustus-gene-0.40	scaffold315|size115587	21685	23772	-	2088	protein_coding	GO:0031225,anchored component of membrane; GO:0005886,plasma membrane; GO:0016049,cell growth; GO:0010215,cellulose microfibril organization	--	At3g02210	ref|XP_020551476.1|	COBL1_ARATH,RecName: Full=COBRA-like protein 1; Flags: Precursor;	A0A2G9G0P0_9LAMI,RecName: Full=COBRA-like protein {ECO:0000256|PIRNR:PIRNR038122};
SMil_00005136|size115423-processed-gene-0.13	7628	21998	1.528	1.59061e-05	0.000548027	up	SMil_00005136|size115423-processed-gene-0.13	scaffold318|size115423	18762	20063	-	1302	protein_coding	GO:0005768,endosome; GO:0005794,Golgi apparatus; GO:0032580,Golgi cisterna membrane; GO:0016021,integral component of membrane; GO:0005802,trans-Golgi network; GO:0050378,UDP-glucuronate 4-epimerase activity; GO:0050832,defense response to fungus; GO:0050829,defense response to Gram-negative bacterium; GO:0033481,galacturonate biosynthetic process	K08679: E5.1.3.6; UDP-glucuronate 4-epimerase [EC:5.1.3.6]	At4g30440	ref|XP_011069826.1|	GAE1_ARATH,RecName: Full=UDP-glucuronate 4-epimerase 1; EC=5.1.3.6; AltName: Full=UDP-glucuronic acid epimerase 1; Short=AtUGlcAE3;	A0A2G9GBP0_9LAMI,SubName: Full=UDP-glucose 4-epimerase/UDP-sulfoquinovose synthase {ECO:0000313|EMBL:PIN02605.1}; EC=5.1.3.6 {ECO:0000313|EMBL:PIN02605.1};
SMil_00005140|size115423-augustus-gene-0.21	2063	506	-2.026	3.7021e-05	0.00108753	down	SMil_00005140|size115423-augustus-gene-0.21	scaffold318|size115423	42729	45634	+	2906	protein_coding	GO:0016021,integral component of membrane; GO:0020037,heme binding; GO:0005506,iron ion binding; GO:0004497,monooxygenase activity; GO:0016705,oxidoreductase activity, acting on paired donors, with incorporation or reduction of molecular oxygen	--	At3g26210	gb|AJD25148.1|	C71A6_NEPRA,RecName: Full=Cytochrome P450 71A6; EC=1.14.-.-; Flags: Fragment;	A0A0B4VSS6_SALMI,SubName: Full=Cytochrome P450 CYP71A57 {ECO:0000313|EMBL:AJD25148.1};
SMil_00005141|size115423-augustus-gene-0.28	3871	354	-3.449	8.33275e-05	0.0020619	down	SMil_00005141|size115423-augustus-gene-0.28	scaffold318|size115423	46844	48289	-	1446	protein_coding	GO:0016021,integral component of membrane; GO:0005886,plasma membrane; GO:0022857,transmembrane transporter activity	--	At4g30420	gb|EYU34299.1|	WTR37_ARATH,RecName: Full=WAT1-related protein At4g30420;	A0A022R2V3_ERYGU,RecName: Full=WAT1-related protein {ECO:0000256|RuleBase:RU363077};
SMil_00005147|size115423-processed-gene-0.9	452	156	-1.538	0.00205685	0.0241862	down	SMil_00005147|size115423-processed-gene-0.9	scaffold318|size115423	99271	99789	+	519	protein_coding	GO:0016021,integral component of membrane; GO:0046872,metal ion binding; GO:0061630,ubiquitin protein ligase activity; GO:0043161,proteasome-mediated ubiquitin-dependent protein catabolic process	--	At2g18670	ref|XP_011079330.1|	ATL56_ARATH,RecName: Full=RING-H2 finger protein ATL56; EC=2.3.2.27 {ECO:0000305}; AltName: Full=RING-type E3 ubiquitin transferase ATL56 {ECO:0000305};	A0A022R3W6_ERYGU,SubName: Full=Uncharacterized protein {ECO:0000313|EMBL:EYU34293.1};
SMil_00005157|size115206-processed-gene-0.28	204	7909	5.275	2.18288e-25	4.66978e-22	up	SMil_00005157|size115206-processed-gene-0.28	scaffold320|size115206	62924	65185	-	2262	protein_coding	GO:0016021,integral component of membrane; GO:0005524,ATP binding; GO:0042803,protein homodimerization activity; GO:0004672,protein kinase activity; GO:0004674,protein serine/threonine kinase activity	--	At5g47850	ref|XP_012854945.1|	ACCR4_ARATH,RecName: Full=Serine/threonine-protein kinase-like protein CCR4; EC=2.7.11.1; AltName: Full=CRINKLY 4-related kinase 1; Short=AtCRK1; AltName: Full=Protein CRINKLY 4 RELATED 4; Short=AtCCR4; Flags: Precursor;	A0A022Q2G1_ERYGU,SubName: Full=Uncharacterized protein {ECO:0000313|EMBL:EYU22822.1};
SMil_00005164|size115153-augustus-gene-0.32	1704	4570	1.423	0.00111411	0.0153396	up	SMil_00005164|size115153-augustus-gene-0.32	scaffold322|size115153	17327	18821	-	1495	protein_coding	GO:0009507,chloroplast; GO:0009536,plastid; GO:0004161,dimethylallyltranstransferase activity; GO:0004311,farnesyltranstransferase activity; GO:0004337,geranyltranstransferase activity; GO:0046872,metal ion binding; GO:0016117,carotenoid biosynthetic process; GO:0045337,farnesyl diphosphate biosynthetic process; GO:0033384,geranyl diphosphate biosynthetic process; GO:0033386,geranylgeranyl diphos…	K13789: GGPS; geranylgeranyl diphosphate synthase, type II [EC:2.5.1.1 2.5.1.10 2.5.1.29]	At4g36810	gb|ACR19637.1|	GGPPS_CAPAN,RecName: Full=Geranylgeranyl pyrophosphate synthase, chloroplastic; Short=GGPP synthase; Short=GGPS; EC=2.5.1.-; AltName: Full=(2E,6E)-farnesyl diphosphate synthase; AltName: Full=Dimethylallyltranstransferase; EC=2.5.1.1; AltName: Full=Farnesyl diphosphate synthase; AltName: Full=Farnesyltranstransferase; EC=2.5.1.29; AltName: Full=Geranyltranstransferase; EC=2.5.1.10; Flags: Precurs…	D7F2D7_SALMI,SubName: Full=Geranylgeranyl diphosphate synthase {ECO:0000313|EMBL:ACR19637.1}; EC=2.5.1.29 {ECO:0000313|EMBL:ACR19637.1};
SMil_00005171|size115153-processed-gene-0.11	35	2	-3.991	3.49889e-05	0.00103959	down	SMil_00005171|size115153-processed-gene-0.11	scaffold322|size115153	83575	86783	+	3209	protein_coding	--	--	--	--	--	--
SMil_00005203|size114927-augustus-gene-0.37	1852	153	-3.592	4.62243e-06	0.00020256	down	SMil_00005203|size114927-augustus-gene-0.37	scaffold326|size114927	8377	10384	-	2008	protein_coding	GO:0005634,nucleus; GO:0003700,DNA binding transcription factor activity; GO:0042802,identical protein binding; GO:0000981,RNA polymerase II transcription factor activity, sequence-specific DNA binding; GO:0043565,sequence-specific DNA binding; GO:0006355,regulation of transcription, DNA-templated; GO:0006351,transcription, DNA-templated	--	At5g01380	ref|XP_011095020.1|	TGT3A_ARATH,RecName: Full=Trihelix transcription factor GT-3a; AltName: Full=Trihelix DNA-binding protein GT-3a;	A0A1J6I7M6_NICAT,SubName: Full=Trihelix transcription factor gt-3b {ECO:0000313|EMBL:OIT01014.1};
SMil_00005204|size114927-processed-gene-0.15	291	695	1.253	1.15407e-05	0.000421702	up	SMil_00005204|size114927-processed-gene-0.15	scaffold326|size114927	12801	13649	-	849	protein_coding	GO:0005634,nucleus; GO:0006952,defense response; GO:0009870,defense response signaling pathway, resistance gene-dependent	--	At3g18690	ref|XP_011101648.1|	MKS1_ARATH,RecName: Full=Protein MKS1; AltName: Full=Protein MAP kinase 4 substrate 1; AltName: Full=VQ motif-containing protein 21 {ECO:0000303|PubMed:22535423}; Short=AtVQ21 {ECO:0000303|PubMed:22535423};	A0A2G9GCK4_9LAMI,SubName: Full=Uncharacterized protein {ECO:0000313|EMBL:PIN03027.1};
SMil_00005216|size114660-augustus-gene-0.32	293	788	1.421	0.000151693	0.00325698	up	SMil_00005216|size114660-augustus-gene-0.32	scaffold327|size114660	109772	112260	+	2489	protein_coding	GO:0005794,Golgi apparatus; GO:0000139,Golgi membrane; GO:0016021,integral component of membrane; GO:0048531,beta-1,3-galactosyltransferase activity; GO:0042546,cell wall biogenesis; GO:0071555,cell wall organization; GO:0045489,pectin biosynthetic process	--	At5g44670	ref|XP_011083362.2|	GALS1_ARATH,RecName: Full=Galactan beta-1,4-galactosyltransferase GALS1 {ECO:0000305}; EC=2.4.1.- {ECO:0000305}; AltName: Full=Beta-1,4-galactan synthase; AltName: Full=Galactan synthase 1 {ECO:0000303|PubMed:23243126};	A0A022RMN3_ERYGU,SubName: Full=Uncharacterized protein {ECO:0000313|EMBL:EYU41216.1};
SMil_00005220|size114655-augustus-gene-0.30	72	7	-3.306	0.000263548	0.00504622	down	SMil_00005220|size114655-augustus-gene-0.30	scaffold328|size114655	46628	48044	-	1417	protein_coding	GO:0005768,endosome; GO:0005794,Golgi apparatus; GO:0000139,Golgi membrane; GO:0016021,integral component of membrane; GO:0005802,trans-Golgi network; GO:0051753,mannan synthase activity; GO:0016757,transferase activity, transferring glycosyl groups; GO:0052325,cell wall pectin biosynthetic process; GO:0006004,fucose metabolic process; GO:0010412,mannan metabolic process; GO:0097502,mannosylation	--	At1g51630	ref|XP_011077745.1|	MSR1_ARATH,RecName: Full=Protein MANNAN SYNTHESIS-RELATED 1 {ECO:0000303|PubMed:22966747}; Short=AtMSR1 {ECO:0000303|PubMed:22966747}; EC=2.4.1.- {ECO:0000305}; AltName: Full=O-fucosyltransferase 25 {ECO:0000305}; Short=O-FucT-25 {ECO:0000305}; AltName: Full=O-fucosyltransferase family protein {ECO:0000312|EMBL:ARJ31429.1};	A0A022RIK1_ERYGU,SubName: Full=Uncharacterized protein {ECO:0000313|EMBL:EYU38735.1};
SMil_00005235|size114645-processed-gene-0.20	312	829	1.404	3.66229e-08	3.5612e-06	up	SMil_00005235|size114645-processed-gene-0.20	scaffold329|size114645	57940	59277	-	1338	protein_coding	GO:0016758,transferase activity, transferring hexosyl groups; GO:0008152,metabolic process	K21354: UGT94E5; beta-D-glucosyl crocetin beta-1,6-glucosyltransferase [EC:2.4.1.330]	At5g49690	ref|XP_012841025.1|	UGT9_GARJA,RecName: Full=Beta-D-glucosyl crocetin beta-1,6-glucosyltransferase; EC=2.4.1.330 {ECO:0000269|PubMed:22569263}; AltName: Full=UDP-glucose glucosyltransferase 9; Short=GjUGT9; AltName: Full=UDP-glycosyltransferase 94E5;	A0A2G9HA09_9LAMI,RecName: Full=Glycosyltransferase {ECO:0000256|RuleBase:RU362057}; EC=2.4.1.- {ECO:0000256|RuleBase:RU362057};
SMil_00005258|size114343-processed-gene-0.12	458	187	-1.29	0.00549886	0.0479789	down	SMil_00005258|size114343-processed-gene-0.12	scaffold332|size114343	13333	16499	-	3167	protein_coding	GO:0005737,cytoplasm; GO:0005634,nucleus; GO:0097100,supercoiled DNA binding; GO:0045892,negative regulation of transcription, DNA-templated; GO:2000033,regulation of seed dormancy process; GO:0006351,transcription, DNA-templated; GO:0010089,xylem development	--	At5g56780	ref|XP_011093698.1|	ET2_ARATH,RecName: Full=Protein EFFECTOR OF TRANSCRIPTION 2 {ECO:0000303|PubMed:17991462}; Short=AtET2 {ECO:0000303|PubMed:17991462};	A0A022QF58_ERYGU,SubName: Full=Uncharacterized protein {ECO:0000313|EMBL:EYU27312.1};
SMil_00005287|size114205-processed-gene-0.1	14	87	2.606	2.43813e-08	2.49453e-06	up	SMil_00005287|size114205-processed-gene-0.1	scaffold1567|size114205	26185	26803	+	619	protein_coding	--	--	--	--	--	--
SMil_00005288|size114205-augustus-gene-0.25	513	115	-2.15	0.0018361	0.0222717	down	SMil_00005288|size114205-augustus-gene-0.25	scaffold1567|size114205	31795	33343	-	1549	protein_coding	GO:0005634,nucleus; GO:0003677,DNA binding; GO:0046872,metal ion binding; GO:0009851,auxin biosynthetic process; GO:0009734,auxin-activated signaling pathway; GO:0007275,multicellular organism development	--	At4g36260	ref|XP_011092834.1|	SRS2_ARATH,RecName: Full=Protein SHI RELATED SEQUENCE 2; AltName: Full=Protein STYLISH 2;	S8BY38_9LAMI,SubName: Full=Uncharacterized protein {ECO:0000313|EMBL:EPS59324.1}; Flags: Fragment;
SMil_00005294|size114205-augustus-gene-0.29	675	152	-2.149	0.00206787	0.0242581	down	SMil_00005294|size114205-augustus-gene-0.29	scaffold1567|size114205	98920	100523	-	1604	protein_coding	--	--	--	ref|XP_011092777.1|	OSS2_PEA,RecName: Full=Organ-specific protein S2;	Q1W3A4_STRAF,SubName: Full=Epicotyl-specific tissue protein {ECO:0000313|EMBL:ABD98040.1}; Flags: Fragment;
SMil_00005323|size114060-augustus-gene-0.33	117	30	-1.978	0.00269284	0.029337	down	SMil_00005323|size114060-augustus-gene-0.33	scaffold1397|size114060	9090	10834	-	1745	protein_coding	GO:0048046,apoplast; GO:0102778,Delta9-tetrahydrocannabinolate synthase activity; GO:0050660,flavin adenine dinucleotide binding; GO:0016614,oxidoreductase activity, acting on CH-OH group of donors	K22395: K22395; cinnamyl-alcohol dehydrogenase [EC:1.1.1.195]	At4g20820	ref|XP_011078509.1|	THCAS_CANSA,RecName: Full=Tetrahydrocannabinolic acid synthase; Short=THCAS; EC=1.21.3.7; AltName: Full=Delta(1)-tetrahydrocannabinolic acid synthase; AltName: Full=THCA synthase; Flags: Precursor;	A0A022PTH7_ERYGU,SubName: Full=Uncharacterized protein {ECO:0000313|EMBL:EYU19096.1};
SMil_00005371|size113332-processed-gene-0.3	3214	29	-6.819	0.00533703	0.0469148	down	SMil_00005371|size113332-processed-gene-0.3	scaffold343|size113332	24502	28471	+	3970	protein_coding	GO:0005789,endoplasmic reticulum membrane; GO:0000139,Golgi membrane; GO:0016021,integral component of membrane; GO:0016020,membrane; GO:0010296,prenylcysteine methylesterase activity; GO:0009056,catabolic process; GO:0009737,response to abscisic acid	--	At3g02410	gb|PIN07459.1|	ICME_ARATH,RecName: Full=Isoprenylcysteine alpha-carbonyl methylesterase ICME; EC=3.1.1.n2; AltName: Full=Isoprenylcysteine methylesterase; AltName: Full=Prenylcysteine methylesterase; Short=AtPCME;	A0A2G9GQ96_9LAMI,SubName: Full=Arylacetamide deacetylase {ECO:0000313|EMBL:PIN07459.1};
SMil_00005378|size113332-augustus-gene-0.33	1123	423	-1.408	0.00458055	0.0421235	down	SMil_00005378|size113332-augustus-gene-0.33	scaffold343|size113332	90154	95944	-	5791	protein_coding	GO:0005829,cytosol; GO:0005739,mitochondrion; GO:0008915,lipid-A-disaccharide synthase activity; GO:0005543,phospholipid binding; GO:0009245,lipid A biosynthetic process; GO:2001289,lipid X metabolic process	K00748: lpxB; lipid-A-disaccharide synthase [EC:2.4.1.182]	--	ref|XP_011076884.1|	LPXB_ARATH,RecName: Full=Probable lipid-A-disaccharide synthase, mitochondrial; EC=2.4.1.182; AltName: Full=Protein LIPID X B; Short=AtLpxB; Flags: Precursor;	A0A022PU27_ERYGU,SubName: Full=Uncharacterized protein {ECO:0000313|EMBL:EYU19867.1};
SMil_00005390|size113008-augustus-gene-0.28	537	1836	1.774	2.48477e-05	0.000789092	up	SMil_00005390|size113008-augustus-gene-0.28	scaffold419|size113008	49342	52032	+	2691	protein_coding	GO:0009507,chloroplast; GO:0005886,plasma membrane; GO:0007623,circadian rhythm; GO:0009737,response to abscisic acid; GO:0009409,response to cold; GO:0009644,response to high light intensity; GO:0009651,response to salt stress; GO:0009414,response to water deprivation	K19366: SPG20; spartin	At2g17840	gb|PIM99012.1|	ERD7_ARATH,RecName: Full=Protein EARLY-RESPONSIVE TO DEHYDRATION 7, chloroplastic {ECO:0000303|PubMed:8075396}; Flags: Precursor;	A0A2G9G128_9LAMI,SubName: Full=Uncharacterized protein {ECO:0000313|EMBL:PIM99012.1};
SMil_00005401|size112986-augustus-gene-0.17	1310	552	-1.244	1.87134e-05	0.000622863	down	SMil_00005401|size112986-augustus-gene-0.17	scaffold471|size112986	75046	77758	+	2713	protein_coding	--	--	--	--	--	--
SMil_00005406|size112983-augustus-gene-0.33	22914	1071	-4.419	5.4646e-05	0.00148319	down	SMil_00005406|size112983-augustus-gene-0.33	scaffold1918|size112983	1213	4024	-	2812	protein_coding	GO:0005739,mitochondrion; GO:0071949,FAD binding; GO:0004657,proline dehydrogenase activity; GO:0006562,proline catabolic process; GO:0010133,proline catabolic process to glutamate; GO:0006970,response to osmotic stress; GO:0009414,response to water deprivation	--	At5g38710	ref|XP_011099089.1|	PROD2_ARATH,RecName: Full=Proline dehydrogenase 2, mitochondrial; EC=1.5.5.2; AltName: Full=Osmotic stress-induced proline dehydrogenase; AltName: Full=Proline oxidase; Flags: Precursor;	A0A2G9GCH3_9LAMI,RecName: Full=Proline dehydrogenase {ECO:0000256|RuleBase:RU364054}; EC=1.5.5.2 {ECO:0000256|RuleBase:RU364054};
SMil_00005415|size112983-processed-gene-0.9	65	16	-2.08	5.60406e-05	0.0015158	down	SMil_00005415|size112983-processed-gene-0.9	scaffold1918|size112983	74624	76422	+	1799	protein_coding	GO:0005739,mitochondrion; GO:0004519,endonuclease activity; GO:0003723,RNA binding; GO:0080156,mitochondrial mRNA modification; GO:0006397,mRNA processing	K17964: LRPPRC; leucine-rich PPR motif-containing protein, mitochondrial	At1g12700	ref|XP_012832971.1|	PPR38_ARATH,RecName: Full=Putative pentatricopeptide repeat-containing protein At1g12700, mitochondrial; Flags: Precursor;	A0A2C9UMF0_MANES,SubName: Full=Uncharacterized protein {ECO:0000313|EMBL:OAY32286.1};
SMil_00005421|size112906-processed-gene-0.11	17	0	-6.561	0.00468102	0.0427616	down	SMil_00005421|size112906-processed-gene-0.11	scaffold346|size112906	2387	4347	-	1961	protein_coding	GO:0030659,cytoplasmic vesicle membrane; GO:0016021,integral component of membrane; GO:0020037,heme binding; GO:0005506,iron ion binding; GO:0004497,monooxygenase activity; GO:0016705,oxidoreductase activity, acting on paired donors, with incorporation or reduction of molecular oxygen; GO:0016132,brassinosteroid biosynthetic process; GO:0010268,brassinosteroid homeostasis; GO:0007275,multicellula…	K07437: CYP26A; cytochrome P450 family 26 subfamily A	At1g12740	ref|XP_011101634.1|	C87A3_ORYSJ,RecName: Full=Cytochrome P450 87A3; EC=1.14.-.-;	A0A022Q055_ERYGU,SubName: Full=Uncharacterized protein {ECO:0000313|EMBL:EYU19885.1};
SMil_00005462|size112722-processed-gene-0.8	537	1095	1.028	0.00502457	0.0448892	up	SMil_00005462|size112722-processed-gene-0.8	scaffold348|size112722	18147	20039	-	1893	protein_coding	--	--	At5g66200	ref|XP_015066978.1|	--	M0ZVQ9_SOLTU,SubName: Full=Uncharacterized protein {ECO:0000313|EnsemblPlants:PGSC0003DMT400009190};
SMil_00005465|size112722-augustus-gene-0.25	2177	5839	1.423	3.60555e-06	0.000169016	up	SMil_00005465|size112722-augustus-gene-0.25	scaffold348|size112722	37803	41468	-	3666	protein_coding	GO:0005737,cytoplasm; GO:0005634,nucleus; GO:0005886,plasma membrane; GO:0005524,ATP binding; GO:0005509,calcium ion binding; GO:0009931,calcium-dependent protein serine/threonine kinase activity; GO:0005516,calmodulin binding; GO:0004683,calmodulin-dependent protein kinase activity; GO:0004674,protein serine/threonine kinase activity; GO:0009738,abscisic acid-activated signaling pathway; GO:0006…	--	At5g66210	ref|XP_011099853.1|	CDPKS_ARATH,RecName: Full=Calcium-dependent protein kinase 28 {ECO:0000303|Ref.6}; EC=2.7.11.1 {ECO:0000269|PubMed:25525792};	A0A2G9GUE5_9LAMI,SubName: Full=Ca2+/calmodulin-dependent protein kinase, EF-Hand protein superfamily {ECO:0000313|EMBL:PIN08903.1}; EC=2.7.11.1 {ECO:0000313|EMBL:PIN08903.1};
SMil_00005468|size112722-processed-gene-0.17	18	0	-5.735	3.20737e-05	0.000966198	down	SMil_00005468|size112722-processed-gene-0.17	scaffold348|size112722	102329	108062	-	5734	protein_coding	--	--	--	--	--	A0A072U9L2_MEDTR,SubName: Full=Replication factor-A carboxy-terminal domain protein {ECO:0000313|EMBL:KEH26116.1};
SMil_00005473|size112710-augustus-gene-0.31	2403	606	-1.987	4.55719e-05	0.00129049	down	SMil_00005473|size112710-augustus-gene-0.31	scaffold349|size112710	67919	72860	-	4942	protein_coding	GO:0005618,cell wall; GO:0005773,vacuole; GO:0004565,beta-galactosidase activity; GO:0030246,carbohydrate binding; GO:0005975,carbohydrate metabolic process	K12309: GLB1, ELNR1; beta-galactosidase [EC:3.2.1.23]	At3g13750	gb|PIN17264.1|	BGAL_SOLLC,RecName: Full=Beta-galactosidase; EC=3.2.1.23; AltName: Full=Acid beta-galactosidase; Short=Lactase; AltName: Full=Exo-(1-->4)-beta-D-galactanase; Flags: Precursor;	A0A2G9HIC9_9LAMI,RecName: Full=Beta-galactosidase {ECO:0000256|RuleBase:RU000675}; EC=3.2.1.23 {ECO:0000256|RuleBase:RU000675};
SMil_00005482|size112696-augustus-gene-0.32	156	502	1.674	0.000907446	0.0131409	up	SMil_00005482|size112696-augustus-gene-0.32	scaffold827|size112696	64802	69105	+	4304	protein_coding	GO:0005886,plasma membrane; GO:0016308,1-phosphatidylinositol-4-phosphate 5-kinase activity; GO:0005524,ATP binding; GO:0003006,developmental process involved in reproduction; GO:0040007,growth; GO:0010311,lateral root formation; GO:0009958,positive gravitropism	K00889: PIP5K; 1-phosphatidylinositol-4-phosphate 5-kinase [EC:2.7.1.68]	At1g77740	gb|PIN04653.1|	PI5K2_ARATH,RecName: Full=Phosphatidylinositol 4-phosphate 5-kinase 2; Short=AtPIP5K2; EC=2.7.1.68; AltName: Full=1-phosphatidylinositol 4-phosphate kinase 2; AltName: Full=Diphosphoinositide kinase 2; AltName: Full=PtdIns(4)P-5-kinase 2;	A0A2G9GH79_9LAMI,RecName: Full=Phosphatidylinositol 4-phosphate 5-kinase {ECO:0000256|PIRNR:PIRNR037274}; EC=2.7.1.68 {ECO:0000256|PIRNR:PIRNR037274};
SMil_00005483|size112696-augustus-gene-0.35	22	3	-3.118	0.00117166	0.0158914	down	SMil_00005483|size112696-augustus-gene-0.35	scaffold827|size112696	101917	104425	-	2509	protein_coding	--	--	--	--	--	--
SMil_00005499|size112535-processed-gene-0.6	17	51	1.563	0.004123	0.0392963	up	SMil_00005499|size112535-processed-gene-0.6	scaffold350|size112535	44937	45714	+	778	protein_coding	--	--	At3g08490	gb|PIN23744.1|	--	A0A2G9I1W6_9LAMI,SubName: Full=Uncharacterized protein {ECO:0000313|EMBL:PIN23744.1};
SMil_00005538|size111962-processed-gene-0.0	90	351	1.975	0.00447206	0.0415539	up	SMil_00005538|size111962-processed-gene-0.0	scaffold354|size111962	1551	2545	+	995	protein_coding	GO:0005783,endoplasmic reticulum; GO:0009408,response to heat	--	At4g10250	ref|XP_011087610.1|	HSP22_ARATH,RecName: Full=22.0 kDa heat shock protein; Short=AtHsp22.0; Flags: Precursor;	A0A022R493_ERYGU,SubName: Full=Uncharacterized protein {ECO:0000313|EMBL:EYU35046.1}; Flags: Fragment;
SMil_00005548|size111957-processed-gene-0.3	41	5	-2.954	0.000100356	0.00239511	down	SMil_00005548|size111957-processed-gene-0.3	scaffold475|size111957	10537	13161	+	2625	protein_coding	GO:0016021,integral component of membrane; GO:0005886,plasma membrane; GO:0022857,transmembrane transporter activity	--	At1g25270	ref|XP_011092392.2|	WTR6_ARATH,RecName: Full=WAT1-related protein At1g25270;	A0A022R602_ERYGU,RecName: Full=WAT1-related protein {ECO:0000256|RuleBase:RU363077};
SMil_00005566|size111867-augustus-gene-0.35	62	21	-1.537	0.00142754	0.0184475	down	SMil_00005566|size111867-augustus-gene-0.35	scaffold355|size111867	109638	110963	+	1326	protein_coding	--	--	--	--	--	--
SMil_00005568|size111851-augustus-gene-0.28	31	238	2.932	4.61129e-05	0.00129978	up	SMil_00005568|size111851-augustus-gene-0.28	scaffold356|size111851	15057	16620	-	1564	protein_coding	GO:0047672,anthranilate N-benzoyltransferase activity; GO:0009813,flavonoid biosynthetic process	K15400: HHT1; omega-hydroxypalmitate O-feruloyl transferase [EC:2.3.1.188]	At5g41040	gb|PIN20432.1|	HCBT1_DIACA,RecName: Full=Anthranilate N-benzoyltransferase protein 1; EC=2.3.1.144; AltName: Full=Anthranilate N-hydroxycinnamoyl/benzoyltransferase 1;	A0A2G9HSD5_9LAMI,SubName: Full=Uncharacterized protein {ECO:0000313|EMBL:PIN20432.1};
SMil_00005576|size111846-processed-gene-0.15	16	2	-3.307	0.00514106	0.045601	down	SMil_00005576|size111846-processed-gene-0.15	scaffold357|size111846	36916	37497	-	582	protein_coding	GO:0009815,1-aminocyclopropane-1-carboxylate oxidase activity; GO:0031418,L-ascorbic acid binding; GO:0046872,metal ion binding; GO:0006952,defense response; GO:0009693,ethylene biosynthetic process	K05933: E1.14.17.4; aminocyclopropanecarboxylate oxidase [EC:1.14.17.4]	At4g16330	gb|PIN03892.1|	ACCO5_ARATH,RecName: Full=1-aminocyclopropane-1-carboxylate oxidase 5; Short=ACC oxidase 5; Short=AtACO5; EC=1.14.17.4;	A0A2G9GFA0_9LAMI,SubName: Full=Iron/ascorbate family oxidoreductase {ECO:0000313|EMBL:PIN03892.1}; EC=1.14.11.9 {ECO:0000313|EMBL:PIN03892.1};
SMil_00005588|size111820-augustus-gene-0.36	5889	1065	-2.468	9.23706e-05	0.00224089	down	SMil_00005588|size111820-augustus-gene-0.36	scaffold358|size111820	72143	73639	+	1497	protein_coding	GO:0005737,cytoplasm; GO:0046914,transition metal ion binding; GO:0046916,cellular transition metal ion homeostasis; GO:0030001,metal ion transport	--	At1g01490	ref|XP_012843997.1|	HIP39_ARATH,RecName: Full=Heavy metal-associated isoprenylated plant protein 39 {ECO:0000303|PubMed:21072340, ECO:0000303|PubMed:23368984}; Short=AtHIP39 {ECO:0000303|PubMed:21072340, ECO:0000303|PubMed:23368984}; Flags: Precursor;	A0A2G9HRM4_9LAMI,SubName: Full=Copper chaperone {ECO:0000313|EMBL:PIN20175.1}; EC=3.4.21.72 {ECO:0000313|EMBL:PIN20175.1};
SMil_00005593|size111751-augustus-gene-0.27	192	529	1.466	0.00401687	0.0385502	up	SMil_00005593|size111751-augustus-gene-0.27	scaffold360|size111751	81638	86651	+	5014	protein_coding	GO:0016787,hydrolase activity; GO:0046856,phosphatidylinositol dephosphorylation	--	At2g37440	ref|XP_011094814.1|	IP5P8_ARATH,RecName: Full=Type I inositol polyphosphate 5-phosphatase 8 {ECO:0000305}; Short=At5PTase8 {ECO:0000305}; EC=3.1.3.- {ECO:0000305};	A0A2G9HC74_9LAMI,SubName: Full=Inositol polyphosphate 5-phosphatase {ECO:0000313|EMBL:PIN15063.1};
SMil_00005594|size111751-augustus-gene-0.29	5	37	2.85	0.000222628	0.00440984	up	SMil_00005594|size111751-augustus-gene-0.29	scaffold360|size111751	90813	92909	-	2097	protein_coding	GO:0016021,integral component of membrane; GO:0005886,plasma membrane; GO:0015171,amino acid transmembrane transporter activity; GO:0032973,amino acid export across plasma membrane; GO:0080144,amino acid homeostasis; GO:0043090,amino acid import	--	At2g37460	gb|PIN15064.1|	WTR13_ARATH,RecName: Full=WAT1-related protein At2g37460;	A0A2G9HC26_9LAMI,RecName: Full=WAT1-related protein {ECO:0000256|RuleBase:RU363077};
SMil_00005616|size111466-processed-gene-0.31	58	22	-1.417	0.000746972	0.0113113	down	SMil_00005616|size111466-processed-gene-0.31	scaffold363|size111466	104151	105074	-	924	protein_coding	--	K15032: MTERFD; mTERF domain-containing protein, mitochondrial	--	ref|XP_011098574.1|	--	A0A2G9HY29_9LAMI,SubName: Full=Mitochondrial transcription termination factor, mTERF {ECO:0000313|EMBL:PIN22414.1};
SMil_00005628|size111319-processed-gene-0.19	2952	7	-8.696	4.73035e-12	1.32518e-09	down	SMil_00005628|size111319-processed-gene-0.19	scaffold365|size111319	35419	40638	-	5220	protein_coding	GO:0005887,integral component of plasma membrane; GO:0048235,pollen sperm cell differentiation	--	At5g49150	gb|EYU43972.1|	GEX2_ARATH,RecName: Full=Protein GAMETE EXPRESSED 2;	A0A022RTZ5_ERYGU,SubName: Full=Uncharacterized protein {ECO:0000313|EMBL:EYU43972.1};
SMil_00005630|size111319-augustus-gene-0.36	8135	306	-4.734	5.41467e-07	3.52958e-05	down	SMil_00005630|size111319-augustus-gene-0.36	scaffold365|size111319	47901	52102	-	4202	protein_coding	GO:0005759,mitochondrial matrix; GO:0005739,mitochondrion; GO:0016407,acetyltransferase activity; GO:0004147,dihydrolipoamide branched chain acyltransferase activity; GO:0043754,dihydrolipoyllysine-residue (2-methylpropanoyl)transferase activity; GO:0008270,zinc ion binding; GO:0043617,cellular response to sucrose starvation; GO:0006633,fatty acid biosynthetic process; GO:0009646,response to abse…	K09699: DBT, bkdB; 2-oxoisovalerate dehydrogenase E2 component (dihydrolipoyl transacylase) [EC:2.3.1.168]	At3g06850	ref|XP_011091061.1|	ODB2_ARATH,RecName: Full=Lipoamide acyltransferase component of branched-chain alpha-keto acid dehydrogenase complex, mitochondrial; EC=2.3.1.168; AltName: Full=Branched-chain alpha-keto acid dehydrogenase complex component E2; Short=BCE2; Short=BCKAD-E2; Short=BCKADE2; AltName: Full=Dihydrolipoamide acetyltransferase component of branched-chain alpha-keto acid dehydrogenase complex; AltName: Ful…	A0A022RVH5_ERYGU,RecName: Full=Dihydrolipoamide acetyltransferase component of pyruvate dehydrogenase complex {ECO:0000256|RuleBase:RU003423}; EC=2.3.1.- {ECO:0000256|RuleBase:RU003423};
SMil_00005636|size111251-processed-gene-0.6	40	155	1.955	2.61401e-09	3.59725e-07	up	SMil_00005636|size111251-processed-gene-0.6	scaffold367|size111251	17941	19367	+	1427	protein_coding	GO:0016758,transferase activity, transferring hexosyl groups; GO:0008152,metabolic process	--	At4g27570	ref|XP_011090843.1|	UGT9_GARJA,RecName: Full=Beta-D-glucosyl crocetin beta-1,6-glucosyltransferase; EC=2.4.1.330 {ECO:0000269|PubMed:22569263}; AltName: Full=UDP-glucose glucosyltransferase 9; Short=GjUGT9; AltName: Full=UDP-glycosyltransferase 94E5;	A0A022RY36_ERYGU,RecName: Full=Glycosyltransferase {ECO:0000256|RuleBase:RU362057}; EC=2.4.1.- {ECO:0000256|RuleBase:RU362057};
SMil_00005640|size111251-augustus-gene-0.30	1650	661	-1.319	0.000789654	0.0117871	down	SMil_00005640|size111251-augustus-gene-0.30	scaffold367|size111251	41875	44736	+	2862	protein_coding	GO:0005634,nucleus; GO:0003677,DNA binding; GO:0003700,DNA binding transcription factor activity; GO:0046983,protein dimerization activity; GO:0006355,regulation of transcription, DNA-templated; GO:0006351,transcription, DNA-templated	--	At3g06590	gb|PIN23249.1|	BH148_ARATH,RecName: Full=Transcription factor bHLH148; AltName: Full=ATBS1 interacting factor 2; AltName: Full=Basic helix-loop-helix protein 148; Short=AtbHLH148; Short=bHLH 148; AltName: Full=Transcription factor EN 143; AltName: Full=bHLH transcription factor bHLH148;	A0A2G9I0F2_9LAMI,SubName: Full=Uncharacterized protein {ECO:0000313|EMBL:PIN23249.1};
SMil_00005648|size111251-augustus-gene-0.36	19	72	1.953	0.00104006	0.0146555	up	SMil_00005648|size111251-augustus-gene-0.36	scaffold367|size111251	94867	97754	+	2888	protein_coding	GO:0045543,gibberellin 2-beta-dioxygenase activity; GO:0046872,metal ion binding; GO:0009686,gibberellin biosynthetic process	K04125: E1.14.11.13; gibberellin 2-oxidase [EC:1.14.11.13]	At1g02400	gb|ALR74641.1|	G2OX2_PEA,RecName: Full=Gibberellin 2-beta-dioxygenase 2; EC=1.14.11.13; AltName: Full=GA 2-oxidase 2; AltName: Full=Gibberellin 2-beta-hydroxylase 2; AltName: Full=Gibberellin 2-oxidase 2;	A0A0U2SA05_SALMI,SubName: Full=Gibberellin biosynthesis-related protein GA2ox3 {ECO:0000313|EMBL:ALR74641.1};
SMil_00005652|size111216-augustus-gene-0.24	68	193	1.491	0.000109517	0.00257202	up	SMil_00005652|size111216-augustus-gene-0.24	scaffold1578|size111216	13122	16914	+	3793	protein_coding	--	--	At1g10040	ref|XP_011074317.1|	--	A0A2G9HU90_9LAMI,SubName: Full=Putative alpha/beta hydrolase {ECO:0000313|EMBL:PIN21088.1};
SMil_00005654|size111216-processed-gene-0.8	132	353	1.411	0.00499933	0.0447828	up	SMil_00005654|size111216-processed-gene-0.8	scaffold1578|size111216	68074	68480	+	407	protein_coding	--	--	At3g52360	gb|PIN07836.1|	--	A0A2G9GRD3_9LAMI,SubName: Full=Uncharacterized protein {ECO:0000313|EMBL:PIN07836.1};
SMil_00005667|size111121-augustus-gene-0.27	1178	2363	1.003	2.51257e-07	1.7809e-05	up	SMil_00005667|size111121-augustus-gene-0.27	scaffold370|size111121	31855	37024	+	5170	protein_coding	GO:0005768,endosome; GO:0005794,Golgi apparatus; GO:0000139,Golgi membrane; GO:0016021,integral component of membrane; GO:0005802,trans-Golgi network; GO:0008168,methyltransferase activity; GO:0008757,S-adenosylmethionine-dependent methyltransferase activity; GO:0007155,cell adhesion; GO:0010289,homogalacturonan biosynthetic process; GO:0009735,response to cytokinin; GO:0048364,root development; …	--	At1g78240	ref|XP_011074193.1|	PMTT_ARATH,RecName: Full=Probable pectin methyltransferase QUA2; EC=2.1.1.-; AltName: Full=Protein OVERSENSITIVE TO SUGAR 1; AltName: Full=Protein QUASIMODO 2; AltName: Full=Protein TUMOROUS SHOOT DEVELOPMENT 2;	A0A2G9HH43_9LAMI,SubName: Full=Sarcosine/dimethylglycine N-methyltransferase {ECO:0000313|EMBL:PIN16877.1}; EC=2.1.1.157 {ECO:0000313|EMBL:PIN16877.1};
SMil_00005669|size111121-augustus-gene-0.31	2532	11865	2.228	1.61617e-08	1.78317e-06	up	SMil_00005669|size111121-augustus-gene-0.31	scaffold370|size111121	45144	47538	-	2395	protein_coding	--	--	At1g78230	gb|PIN10450.1|	--	A0A2G9GZL0_9LAMI,SubName: Full=U2-associated snRNP A' protein {ECO:0000313|EMBL:PIN10450.1};
SMil_00005684|size111051-augustus-gene-0.35	4845	18522	1.935	0.000121145	0.00277685	up	SMil_00005684|size111051-augustus-gene-0.35	scaffold692|size111051	49525	54503	+	4979	protein_coding	GO:0016021,integral component of membrane; GO:0005509,calcium ion binding; GO:0050664,oxidoreductase activity, acting on NAD(P)H, oxygen as acceptor; GO:0004601,peroxidase activity	K13447: RBOH; respiratory burst oxidase [EC:1.6.3.- 1.11.1.-]	At5g47910	ref|XP_011073263.1|	RBOHC_SOLTU,RecName: Full=Respiratory burst oxidase homolog protein C; EC=1.11.1.-; EC=1.6.3.-; AltName: Full=NADPH oxidase RBOHC; AltName: Full=StRBOHC;	A0A2G3CZJ9_CAPCH,SubName: Full=Respiratory burst oxidase-like protein D {ECO:0000313|EMBL:PHU24151.1};
SMil_00005693|size110999-augustus-gene-0.28	3963	10917	1.462	5.24071e-08	4.68914e-06	up	SMil_00005693|size110999-augustus-gene-0.28	scaffold784|size110999	73005	75535	-	2531	protein_coding	GO:0005737,cytoplasm; GO:0005739,mitochondrion; GO:0005634,nucleus; GO:0016818,hydrolase activity, acting on acid anhydrides, in phosphorus-containing anhydrides; GO:0046872,metal ion binding	K07766: E3.6.1.52; diphosphoinositol-polyphosphate diphosphatase [EC:3.6.1.52]	At1g14860	ref|XP_012852785.1|	NUD18_ARATH,RecName: Full=Nudix hydrolase 18, mitochondrial; Short=AtNUDT18; EC=3.6.1.-; Flags: Precursor;	A0A022QDE6_ERYGU,SubName: Full=Uncharacterized protein {ECO:0000313|EMBL:EYU24510.1};
SMil_00005702|size110864-augustus-gene-0.32	376	1174	1.643	1.39173e-05	0.000492484	up	SMil_00005702|size110864-augustus-gene-0.32	scaffold2187|size110864	35208	39612	+	4405	protein_coding	GO:0005618,cell wall; GO:0005576,extracellular region; GO:0005773,vacuole; GO:0008889,glycerophosphodiester phosphodiesterase activity; GO:0006071,glycerol metabolic process; GO:0006629,lipid metabolic process	K01126: E3.1.4.46, glpQ, ugpQ; glycerophosphoryl diester phosphodiesterase [EC:3.1.4.46]	At1g74210	ref|XP_012839442.1|	GDPD5_ARATH,RecName: Full=Glycerophosphodiester phosphodiesterase GDPD5 {ECO:0000305}; EC=3.1.4.46 {ECO:0000250|UniProtKB:Q9SGA2}; AltName: Full=Glycerophosphodiester phosphodiesterase 5 {ECO:0000303|PubMed:21323773}; Short=ATGDPD5 {ECO:0000303|PubMed:21323773}; Flags: Precursor;	A0A022S083_ERYGU,SubName: Full=Uncharacterized protein {ECO:0000313|EMBL:EYU45734.1};
SMil_00005705|size110864-augustus-gene-0.36	44	11	-1.992	0.00344323	0.03482	down	SMil_00005705|size110864-augustus-gene-0.36	scaffold2187|size110864	50416	52327	-	1912	protein_coding	--	--	--	gb|PIM99181.1|	--	A0A2G9G4G4_9LAMI,SubName: Full=Uncharacterized protein {ECO:0000313|EMBL:PIN00035.1};
SMil_00005723|size110653-augustus-gene-0.31	1320	3389	1.36	2.16297e-06	0.000113109	up	SMil_00005723|size110653-augustus-gene-0.31	scaffold373|size110653	80987	84092	+	3106	protein_coding	GO:0005634,nucleus; GO:0005886,plasma membrane; GO:0005524,ATP binding; GO:0004675,transmembrane receptor protein serine/threonine kinase activity; GO:0007166,cell surface receptor signaling pathway; GO:0006952,defense response; GO:0006468,protein phosphorylation	--	At1g76360	ref|XP_011074087.1|	PIX13_ARATH,RecName: Full=Probable serine/threonine-protein kinase PIX13 {ECO:0000305}; EC=2.7.11.1 {ECO:0000305};	A0A2G9FZF8_9LAMI,SubName: Full=Serine/threonine protein kinase {ECO:0000313|EMBL:PIM98465.1}; EC=2.7.11.1 {ECO:0000313|EMBL:PIM98465.1};
SMil_00005726|size110621-augustus-gene-0.31	165	366	1.142	0.000399581	0.00702236	up	SMil_00005726|size110621-augustus-gene-0.31	scaffold374|size110621	46592	49662	-	3071	protein_coding	GO:0005634,nucleus; GO:0046976,histone methyltransferase activity (H3-K27 specific); GO:0046872,metal ion binding; GO:0009901,anther dehiscence; GO:0070734,histone H3-K27 methylation; GO:0051726,regulation of cell cycle; GO:0006275,regulation of DNA replication	--	At5g24330_2	gb|PIN14456.1|	ATXR6_ARATH,RecName: Full=Histone-lysine N-methyltransferase ATXR6; EC=2.1.1.43; AltName: Full=Protein SET DOMAIN GROUP 34; AltName: Full=Trithorax-related protein 6; Short=TRX-related protein 6;	A0A2G9HAB2_9LAMI,SubName: Full=Histone-lysine N-methyltransferase {ECO:0000313|EMBL:PIN14456.1}; EC=2.1.1.43 {ECO:0000313|EMBL:PIN14456.1};
SMil_00005750|size110616-augustus-gene-0.46	2900	470	-2.624	0.000430427	0.00741494	down	SMil_00005750|size110616-augustus-gene-0.46	scaffold376|size110616	70116	73296	-	3181	protein_coding	GO:0005737,cytoplasm; GO:0004365,glyceraldehyde-3-phosphate dehydrogenase (NAD+) (phosphorylating) activity; GO:0051287,NAD binding; GO:0050661,NADP binding; GO:0006006,glucose metabolic process; GO:0006096,glycolytic process	K00134: GAPDH, gapA; glyceraldehyde 3-phosphate dehydrogenase [EC:1.2.1.12]	At1g13440	gb|KZM83611.1|	G3PC2_ORYSJ,RecName: Full=Glyceraldehyde-3-phosphate dehydrogenase 2, cytosolic; EC=1.2.1.12;	A0A175YKE0_DAUCA,SubName: Full=Uncharacterized protein {ECO:0000313|EMBL:KZM83611.1};
SMil_00005756|size110462-augustus-gene-0.24	143	308	1.103	0.00458074	0.0421235	up	SMil_00005756|size110462-augustus-gene-0.24	scaffold377|size110462	16753	20698	-	3946	protein_coding	GO:0009543,chloroplast thylakoid lumen; GO:0016020,membrane; GO:0004175,endopeptidase activity; GO:0008236,serine-type peptidase activity	K03797: E3.4.21.102, prc, ctpA; carboxyl-terminal processing protease [EC:3.4.21.102]	At3g57680	ref|XP_011075200.1|	CTPA3_ARATH,RecName: Full=Carboxyl-terminal-processing peptidase 3, chloroplastic; EC=3.4.21.102; AltName: Full=D1 C-terminal processing protease 3; AltName: Full=Photosystem II D1 protein processing peptidase 3; Flags: Precursor;	A0A2G9G2H1_9LAMI,SubName: Full=C-terminal processing peptidase {ECO:0000313|EMBL:PIM99508.1}; EC=3.4.21.102 {ECO:0000313|EMBL:PIM99508.1};
SMil_00005763|size110462-processed-gene-0.18	97	336	1.78	0.0021247	0.0247151	up	SMil_00005763|size110462-processed-gene-0.18	scaffold377|size110462	84369	90987	-	6619	protein_coding	GO:0005783,endoplasmic reticulum; GO:0005789,endoplasmic reticulum membrane; GO:0016021,integral component of membrane; GO:0003841,1-acylglycerol-3-phosphate O-acyltransferase activity; GO:0016024,CDP-diacylglycerol biosynthetic process; GO:0007275,multicellular organism development	--	At1g51260	gb|PIN16685.1|	LPAT2_ARATH,RecName: Full=1-acyl-sn-glycerol-3-phosphate acyltransferase 2; EC=2.3.1.51; AltName: Full=Lysophosphatidyl acyltransferase 2;	A0A2G9HGP5_9LAMI,SubName: Full=Lysophosphatidic acid acyltransferase LPAAT {ECO:0000313|EMBL:PIN16685.1}; EC=2.3.1.51 {ECO:0000313|EMBL:PIN16685.1};
SMil_00005789|size110380-augustus-gene-0.40	0	17	6.489	0.00054037	0.00876965	up	SMil_00005789|size110380-augustus-gene-0.40	scaffold379|size110380	63196	64410	-	1215	protein_coding	GO:0010369,chromocenter; GO:0000778,condensed nuclear chromosome kinetochore; GO:0005737,cytoplasm; GO:0000776,kinetochore; GO:0005828,kinetochore microtubule; GO:0005815,microtubule organizing center; GO:0005876,spindle microtubule; GO:0004672,protein kinase activity; GO:0051754,meiotic sister chromatid cohesion, centromeric; GO:0007094,mitotic spindle assembly checkpoint	K02178: BUB1; checkpoint serine/threonine-protein kinase [EC:2.7.11.1]	At2g33560	ref|XP_012838383.1|	BUBR1_ARATH,RecName: Full=Mitotic spindle checkpoint protein BUBR1; AltName: Full=BUB1-related protein 1;	A0A022R9C4_ERYGU,SubName: Full=Uncharacterized protein {ECO:0000313|EMBL:EYU36604.1};
SMil_00005806|size109988-augustus-gene-0.23	1198	364	-1.718	0.000288103	0.00539779	down	SMil_00005806|size109988-augustus-gene-0.23	scaffold384|size109988	88968	92879	+	3912	protein_coding	GO:0046872,metal ion binding; GO:0008237,metallopeptidase activity; GO:0071108,protein K48-linked deubiquitination; GO:0070536,protein K63-linked deubiquitination	K11866: STAMBP, AMSH; STAM-binding protein [EC:3.4.19.12]	At1g10600	ref|XP_011086575.1|	AMSH2_ARATH,RecName: Full=AMSH-like ubiquitin thioesterase 2; EC=3.4.19.-; AltName: Full=Deubiquitinating enzyme AMSH2;	A0A2G9GYH4_9LAMI,SubName: Full=Proteasome endopeptidase complex {ECO:0000313|EMBL:PIN10327.1}; EC=3.4.25.1 {ECO:0000313|EMBL:PIN10327.1};
SMil_00005812|size109970-augustus-gene-0.24	850	1704	1.001	0.000433701	0.00744953	up	SMil_00005812|size109970-augustus-gene-0.24	scaffold385|size109970	50993	66594	+	15602	protein_coding	GO:0005887,integral component of plasma membrane; GO:0005886,plasma membrane; GO:0005516,calmodulin binding; GO:0030552,cAMP binding; GO:0030553,cGMP binding; GO:0005216,ion channel activity; GO:0042391,regulation of membrane potential	K05391: CNGC; cyclic nucleotide gated channel, plant	At5g53130	ref|XP_020553229.1|	CNGC1_ARATH,RecName: Full=Cyclic nucleotide-gated ion channel 1; Short=AtCNGC1; AltName: Full=Cyclic nucleotide- and calmodulin-regulated ion channel 1;	A0A022RJ21_ERYGU,SubName: Full=Uncharacterized protein {ECO:0000313|EMBL:EYU38895.1}; Flags: Fragment;
SMil_00005828|size109843-augustus-gene-0.20	2703	460	-2.555	0.000162789	0.00344492	down	SMil_00005828|size109843-augustus-gene-0.20	scaffold388|size109843	29426	32717	+	3292	protein_coding	GO:0009507,chloroplast; GO:0009543,chloroplast thylakoid lumen; GO:0009579,thylakoid; GO:0031977,thylakoid lumen	--	At5g52970	ref|XP_011077324.1|	TL15B_ARATH,RecName: Full=Thylakoid lumenal 15.0 kDa protein 2, chloroplastic; Flags: Precursor;	A0A022RDW6_ERYGU,SubName: Full=Uncharacterized protein {ECO:0000313|EMBL:EYU38557.1};
SMil_00005835|size109752-augustus-gene-0.31	431	38	-3.502	2.87374e-06	0.000141474	down	SMil_00005835|size109752-augustus-gene-0.31	scaffold389|size109752	51190	52072	+	883	protein_coding	--	--	--	ref|XP_011070804.1|	--	A0A2G9HYG4_9LAMI,SubName: Full=Uncharacterized protein {ECO:0000313|EMBL:PIN22547.1};
SMil_00005836|size109752-augustus-gene-0.33	29	4	-2.676	0.0048933	0.0441016	down	SMil_00005836|size109752-augustus-gene-0.33	scaffold389|size109752	56011	57349	-	1339	protein_coding	GO:0005829,cytosol; GO:0005516,calmodulin binding; GO:0004351,glutamate decarboxylase activity; GO:0030170,pyridoxal phosphate binding; GO:0006536,glutamate metabolic process; GO:0046686,response to cadmium ion	K01580: E4.1.1.15, gadB, gadA, GAD; glutamate decarboxylase [EC:4.1.1.15]	At5g17330	gb|PIM97739.1|	DCE1_ARATH,RecName: Full=Glutamate decarboxylase 1; Short=GAD 1; EC=4.1.1.15;	A0A2G9FYK4_9LAMI,RecName: Full=Glutamate decarboxylase {ECO:0000256|RuleBase:RU361171}; EC=4.1.1.15 {ECO:0000256|RuleBase:RU361171};
SMil_00005841|size109676-augustus-gene-0.22	5391	1181	-2.19	0.00103306	0.0145831	down	SMil_00005841|size109676-augustus-gene-0.22	scaffold1398|size109676	4819	14743	+	9925	protein_coding	GO:0005739,mitochondrion; GO:0051990,(R)-2-hydroxyglutarate dehydrogenase activity; GO:0047545,2-hydroxyglutarate dehydrogenase activity; GO:0004458,D-lactate dehydrogenase (cytochrome) activity; GO:0071949,FAD binding; GO:0019516,lactate oxidation; GO:0006807,nitrogen compound metabolic process; GO:0009853,photorespiration; GO:0022904,respiratory electron transport chain	K18204: D2HGDH; D-2-hydroxyglutarate dehydrogenase [EC:1.1.99.39]	At4g36400	ref|XP_012845254.1|	D2HDH_ARATH,RecName: Full=D-2-hydroxyglutarate dehydrogenase, mitochondrial; Short=AtD-2HGDH; EC=1.1.99.39; Flags: Precursor;	A0A022QR13_ERYGU,SubName: Full=Uncharacterized protein {ECO:0000313|EMBL:EYU31172.1};
SMil_00005850|size109676-augustus-gene-0.28	2358	195	-3.599	0.000328242	0.00595084	down	SMil_00005850|size109676-augustus-gene-0.28	scaffold1398|size109676	46502	47129	-	628	protein_coding	--	--	--	--	--	--
SMil_00005858|size109671-augustus-gene-0.36	3582	9866	1.462	0.00355539	0.0355765	up	SMil_00005858|size109671-augustus-gene-0.36	scaffold949|size109671	82337	87511	-	5175	protein_coding	GO:0005737,cytoplasm; GO:0004022,alcohol dehydrogenase (NAD) activity; GO:0008270,zinc ion binding	K00001: E1.1.1.1, adh; alcohol dehydrogenase [EC:1.1.1.1]	At1g64710	ref|XP_011070396.1|	ADHL3_ARATH,RecName: Full=Alcohol dehydrogenase-like 3; EC=1.1.1.1 {ECO:0000250|UniProtKB:P06525};	A0A2G3DAA4_CAPCH,SubName: Full=Alcohol dehydrogenase-like 3 {ECO:0000313|EMBL:PHU27929.1};
SMil_00005888|size109367-augustus-gene-0.24	1727	849	-1.024	0.000335824	0.00605101	down	SMil_00005888|size109367-augustus-gene-0.24	scaffold1731|size109367	46801	52462	+	5662	protein_coding	--	--	At4g03260	gb|PIN04314.1|	--	A0A2G9GG94_9LAMI,SubName: Full=Uncharacterized protein {ECO:0000313|EMBL:PIN04314.1};
SMil_00005890|size109367-augustus-gene-0.28	136	324	1.242	0.00267568	0.0292042	up	SMil_00005890|size109367-augustus-gene-0.28	scaffold1731|size109367	56304	58953	-	2650	protein_coding	GO:0016021,integral component of membrane; GO:0005886,plasma membrane; GO:0005524,ATP binding; GO:0005516,calmodulin binding; GO:0030246,carbohydrate binding; GO:0004674,protein serine/threonine kinase activity; GO:0006468,protein phosphorylation; GO:0048544,recognition of pollen	--	At2g19130	ref|XP_022846078.1|	Y2913_ARATH,RecName: Full=G-type lectin S-receptor-like serine/threonine-protein kinase At2g19130; EC=2.7.11.1; Flags: Precursor;	A0A2G9HQA0_9LAMI,SubName: Full=Serine/threonine protein kinase {ECO:0000313|EMBL:PIN19623.1}; EC=2.7.11.1 {ECO:0000313|EMBL:PIN19623.1};
SMil_00005901|size109249-augustus-gene-0.34	159	41	-1.973	7.98316e-06	0.000313099	down	SMil_00005901|size109249-augustus-gene-0.34	scaffold394|size109249	75801	77639	-	1839	protein_coding	--	K10457: KLHL20, KLEIP; kelch-like protein 20	At5g01660_2	ref|XP_020549533.1|	--	A0A2G9I9B3_9LAMI,SubName: Full=Uncharacterized protein {ECO:0000313|EMBL:PIN26334.1};
SMil_00005903|size109141-processed-gene-0.0	147	524	1.829	5.28443e-08	4.71035e-06	up	SMil_00005903|size109141-processed-gene-0.0	scaffold395|size109141	6680	7828	+	1149	protein_coding	GO:0005829,cytosol; GO:0005739,mitochondrion; GO:0009001,serine O-acetyltransferase activity; GO:0008270,zinc ion binding; GO:0019344,cysteine biosynthetic process; GO:0006535,cysteine biosynthetic process from serine; GO:0046686,response to cadmium ion	K00640: cysE; serine O-acetyltransferase [EC:2.3.1.30]	At3g13110	gb|PIN11406.1|	SAT3_ARATH,RecName: Full=Serine acetyltransferase 3, mitochondrial; Short=AtSAT-3; Short=AtSERAT2;2; Short=SAT-m; EC=2.3.1.30; Flags: Precursor;	A0A2G9H1N1_9LAMI,SubName: Full=Serine O-acetyltransferase {ECO:0000313|EMBL:PIN11406.1}; EC=2.3.1.30 {ECO:0000313|EMBL:PIN11406.1};
SMil_00005917|size108953-augustus-gene-0.29	148	71	-1.059	0.000366682	0.00652211	down	SMil_00005917|size108953-augustus-gene-0.29	scaffold1546|size108953	50289	54389	+	4101	protein_coding	--	--	--	ref|XP_011083090.1|	--	--
SMil_00005939|size108598-augustus-gene-0.22	577	1643	1.51	0.0012389	0.0165271	up	SMil_00005939|size108598-augustus-gene-0.22	scaffold397|size108598	54224	59309	-	5086	protein_coding	GO:0005634,nucleus; GO:0005516,calmodulin binding; GO:0003677,DNA binding; GO:0006355,regulation of transcription, DNA-templated; GO:0006950,response to stress; GO:0006351,transcription, DNA-templated	--	At5g57580	ref|XP_011096210.1|	CB60C_ARATH,RecName: Full=Calmodulin-binding protein 60 C {ECO:0000303|PubMed:11782485};	A0A2G9H0P0_9LAMI,SubName: Full=Uncharacterized protein {ECO:0000313|EMBL:PIN10830.1};
SMil_00005943|size108598-augustus-gene-0.23	999	2756	1.465	0.0034401	0.0348032	up	SMil_00005943|size108598-augustus-gene-0.23	scaffold397|size108598	95996	97878	-	1883	protein_coding	--	--	At1g61260	gb|PIN10826.1|	--	A0A2G9GZW7_9LAMI,SubName: Full=Uncharacterized protein {ECO:0000313|EMBL:PIN10826.1};
SMil_00005969|size108268-augustus-gene-0.26	20	69	1.834	0.00249455	0.0277262	up	SMil_00005969|size108268-augustus-gene-0.26	scaffold399|size108268	19602	23071	-	3470	protein_coding	GO:0005829,cytosol; GO:0005634,nucleus; GO:0005886,plasma membrane; GO:0004001,adenosine kinase activity; GO:0005524,ATP binding; GO:0005507,copper ion binding; GO:0006169,adenosine salvage; GO:0044209,AMP salvage; GO:0016032,viral process	K00856: E2.7.1.20, ADK; adenosine kinase [EC:2.7.1.20]	At5g03300	ref|XP_011094646.1|	ADK2_ARATH,RecName: Full=Adenosine kinase 2; Short=AK 2; EC=2.7.1.20; AltName: Full=Adenosine 5'-phosphotransferase 2;	A0A022R6H5_ERYGU,SubName: Full=Uncharacterized protein {ECO:0000313|EMBL:EYU34465.1};
SMil_00005971|size108268-augustus-gene-0.28	39	0	-7.801	1.82999e-05	0.000611403	down	SMil_00005971|size108268-augustus-gene-0.28	scaffold399|size108268	53403	54988	-	1586	protein_coding	GO:0005737,cytoplasm; GO:0005634,nucleus; GO:0003677,DNA binding; GO:0046982,protein heterodimerization activity; GO:0009908,flower development; GO:0048579,negative regulation of long-day photoperiodism, flowering; GO:0006355,regulation of transcription, DNA-templated; GO:0006351,transcription, DNA-templated	K08066: NFYC; nuclear transcription factor Y, gamma	At5g63470	ref|XP_011099518.1|	NFYC4_ORYSJ,RecName: Full=Nuclear transcription factor Y subunit C-4 {ECO:0000305}; Short=OsNF-YC4 {ECO:0000303|PubMed:26542958}; AltName: Full=Transcriptional activator HAP5B {ECO:0000305}; Short=OsHAP5B {ECO:0000303|PubMed:18193457};	A0A2G9GG33_9LAMI,SubName: Full=CCAAT-binding factor, subunit C (HAP5) {ECO:0000313|EMBL:PIN04254.1};
SMil_00005985|size108182-processed-gene-0.16	297	84	-1.82	0.000329036	0.00596065	down	SMil_00005985|size108182-processed-gene-0.16	scaffold716|size108182	44595	45178	-	584	protein_coding	GO:0005737,cytoplasm; GO:0005874,microtubule; GO:0005525,GTP binding; GO:0003924,GTPase activity; GO:0005200,structural constituent of cytoskeleton; GO:0007017,microtubule-based process	--	At4g14960	gb|AAU21475.1|	TBA_PRUDU,RecName: Full=Tubulin alpha chain;	Q646H4_CAMSI,SubName: Full=Alpha-tubulin {ECO:0000313|EMBL:AAU21475.1}; Flags: Fragment;
SMil_00005995|size108182-augustus-gene-0.27	730	1994	1.449	0.000607712	0.00958491	up	SMil_00005995|size108182-augustus-gene-0.27	scaffold401|size108182	70044	72906	+	2863	protein_coding	GO:0005887,integral component of plasma membrane; GO:0008519,ammonium transmembrane transporter activity; GO:0072488,ammonium transmembrane transport; GO:0015696,ammonium transport; GO:0015843,methylammonium transport; GO:0015695,organic cation transport; GO:0009624,response to nematode	K03320: amt, AMT, MEP; ammonium transporter, Amt family	At1g64780	gb|PIN11145.1|	AMT12_SOLLC,RecName: Full=Ammonium transporter 1 member 2; AltName: Full=LeAMT1;2;	A0A2G9H0X6_9LAMI,RecName: Full=Ammonium transporter {ECO:0000256|RuleBase:RU362002};
SMil_00006003|size108174-processed-gene-0.13	42	12	-1.781	0.000236979	0.00462788	down	SMil_00006003|size108174-processed-gene-0.13	scaffold402|size108174	84366	86534	+	2169	protein_coding	--	--	--	gb|PIN22204.1|	--	A0A2G9HXF6_9LAMI,SubName: Full=Phosphoprotein phosphatase {ECO:0000313|EMBL:PIN22204.1}; EC=3.1.3.16 {ECO:0000313|EMBL:PIN22204.1};
SMil_00006010|size108143-augustus-gene-0.30	764	4078	2.416	1.17508e-05	0.000426728	up	SMil_00006010|size108143-augustus-gene-0.30	scaffold1481|size108143	28949	31219	-	2271	protein_coding	GO:0005737,cytoplasm; GO:0005634,nucleus; GO:0005516,calmodulin binding; GO:0010119,regulation of stomatal movement	--	At4g33050	gb|PIN22967.1|	IQM1_ARATH,RecName: Full=IQ domain-containing protein IQM1 {ECO:0000305}; AltName: Full=IQ motif-containing protein 1 {ECO:0000303|Ref.6};	A0A2G9HZN4_9LAMI,SubName: Full=Uncharacterized protein {ECO:0000313|EMBL:PIN22967.1};
SMil_00006048|size107758-processed-gene-0.24	78	37	-1.098	0.00324329	0.0334595	down	SMil_00006048|size107758-processed-gene-0.24	scaffold406|size107758	61288	63249	-	1962	protein_coding	GO:0016021,integral component of membrane; GO:0005886,plasma membrane; GO:0090440,abscisic acid transmembrane transporter activity; GO:0015293,symporter activity; GO:0080168,abscisic acid transport; GO:0042128,nitrate assimilation; GO:0010119,regulation of stomatal movement; GO:0009624,response to nematode	K14638: SLC15A3_4, PHT; solute carrier family 15 (peptide/histidine transporter), member 3/4	At1g69850	ref|XP_011080797.1|	PTR19_ARATH,RecName: Full=Protein NRT1/ PTR FAMILY 4.6; Short=AtNPF4.6; AltName: Full=Nitrate transporter 1.2; AltName: Full=Nitrate transporter NTL1; AltName: Full=Protein ABA-IMPORTING TRANSPORTER 1;	A0A2G9GVX1_9LAMI,SubName: Full=H+/oligopeptide symporter {ECO:0000313|EMBL:PIN09433.1};
SMil_00006050|size107758-processed-gene-0.30	987	486	-1.02	0.000109171	0.00256644	down	SMil_00006050|size107758-processed-gene-0.30	scaffold406|size107758	98450	101897	-	3448	protein_coding	--	--	At1g67420	ref|XP_012831671.1|	--	A0A022RQQ5_ERYGU,SubName: Full=Uncharacterized protein {ECO:0000313|EMBL:EYU42098.1};
SMil_00006061|size107667-processed-gene-0.18	138	42	-1.723	5.58766e-05	0.00151485	down	SMil_00006061|size107667-processed-gene-0.18	scaffold609|size107667	102100	104202	+	2103	protein_coding	--	--	At3g52050	gb|PIN07471.1|	--	A0A2G9GQA2_9LAMI,SubName: Full=DNA-directed DNA polymerase {ECO:0000313|EMBL:PIN07471.1}; EC=2.7.7.7 {ECO:0000313|EMBL:PIN07471.1};
SMil_00006065|size107498-augustus-gene-0.24	1189	2713	1.191	1.72577e-05	0.000583489	up	SMil_00006065|size107498-augustus-gene-0.24	scaffold543|size107498	44636	48265	+	3630	protein_coding	GO:0005737,cytoplasm; GO:0004161,dimethylallyltranstransferase activity; GO:0004337,geranyltranstransferase activity; GO:0046872,metal ion binding; GO:0006695,cholesterol biosynthetic process; GO:0045337,farnesyl diphosphate biosynthetic process; GO:0033384,geranyl diphosphate biosynthetic process	--	At4g17190	gb|ABV08819.1|	FPPS1_LUPAL,RecName: Full=Farnesyl pyrophosphate synthase 1; Short=FPP synthase 1; Short=FPS 1; EC=2.5.1.10; AltName: Full=(2E,6E)-farnesyl diphosphate synthase 1; AltName: Full=Dimethylallyltranstransferase 1; EC=2.5.1.1; AltName: Full=Farnesyl diphosphate synthase 1; AltName: Full=Geranyltranstransferase 1;	E6Y2M9_SALMI,SubName: Full=Farnesyl diphosphate synthetase {ECO:0000313|EMBL:ABV08819.1}; SubName: Full=Farnesyl pyrophosphate synthase {ECO:0000313|EMBL:ADT70780.1}; EC=2.5.1.1 {ECO:0000313|EMBL:ADT70780.1};
SMil_00006070|size107362-augustus-gene-0.26	186	64	-1.541	0.000193625	0.00397591	down	SMil_00006070|size107362-augustus-gene-0.26	scaffold407|size107362	76136	77212	+	1077	protein_coding	GO:0009570,chloroplast stroma; GO:0016671,oxidoreductase activity, acting on a sulfur group of donors, disulfide as acceptor; GO:0015035,protein disulfide oxidoreductase activity; GO:0047134,protein-disulfide reductase activity; GO:0004791,thioredoxin-disulfide reductase activity; GO:0045454,cell redox homeostasis; GO:0034599,cellular response to oxidative stress; GO:0006662,glycerol ether metabo…	--	At5g04260	ref|XP_011084310.1|	TRL32_ARATH,RecName: Full=Thioredoxin-like 3-2, chloroplastic; AltName: Full=Thioredoxin WCRKC-2; Flags: Precursor;	A0A2G9G5K0_9LAMI,SubName: Full=Thioredoxin {ECO:0000313|EMBL:PIN00577.1}; EC=1.8.1.9 {ECO:0000313|EMBL:PIN00577.1};
SMil_00006088|size107284-augustus-gene-0.26	126	308	1.287	2.63138e-06	0.000131748	up	SMil_00006088|size107284-augustus-gene-0.26	scaffold409|size107284	4869	8508	-	3640	protein_coding	--	--	--	ref|XP_011089522.1|	--	--
SMil_00006100|size107279-processed-gene-0.16	754	131	-2.528	0.00317971	0.0329771	down	SMil_00006100|size107279-processed-gene-0.16	scaffold410|size107279	46727	48882	-	2156	protein_coding	GO:0005783,endoplasmic reticulum; GO:0005789,endoplasmic reticulum membrane; GO:0071782,endoplasmic reticulum tubular network; GO:0005794,Golgi apparatus; GO:0071458,integral component of cytoplasmic side of endoplasmic reticulum membrane; GO:0005886,plasma membrane; GO:0071786,endoplasmic reticulum tubular network organization	--	At4g11220	gb|PIN25549.1|	RTNLB_ARATH,RecName: Full=Reticulon-like protein B2; Short=AtRTNLB2; AltName: Full=VirB2-interacting protein 2;	A0A2G9I711_9LAMI,RecName: Full=Reticulon-like protein {ECO:0000256|RuleBase:RU363132};
SMil_00006142|size107020-augustus-gene-0.39	149	61	-1.29	0.00110211	0.0152739	down	SMil_00006142|size107020-augustus-gene-0.39	scaffold480|size107020	91914	94597	-	2684	protein_coding	GO:0005576,extracellular region; GO:0004252,serine-type endopeptidase activity	K15333: TRM3, TARBP1; tRNA guanosine-2'-O-methyltransferase [EC:2.1.1.34]	At5g59190	ref|XP_011081160.1|	CUCM1_CUCME,RecName: Full=Cucumisin; EC=3.4.21.25; AltName: Allergen=Cuc m 1; Flags: Precursor;	A0A2G9GUP6_9LAMI,SubName: Full=Cucumisin {ECO:0000313|EMBL:PIN08998.1}; EC=3.4.21.25 {ECO:0000313|EMBL:PIN08998.1};
SMil_00006159|size106962-augustus-gene-0.25	164	9	-4.127	0.00193096	0.0231402	down	SMil_00006159|size106962-augustus-gene-0.25	scaffold416|size106962	70979	72269	+	1291	protein_coding	GO:0016021,integral component of membrane; GO:0005886,plasma membrane; GO:0071555,cell wall organization	--	At1g14160	ref|XP_011098776.1|	CASP1_SOLTU,RecName: Full=Casparian strip membrane protein 1; Short=StCASP1;	M0ZLJ2_SOLTU,RecName: Full=CASP-like protein {ECO:0000256|RuleBase:RU361233};
SMil_00006173|size106865-augustus-gene-0.35	458	1403	1.614	2.84324e-07	1.9795e-05	up	SMil_00006173|size106865-augustus-gene-0.35	scaffold1440|size106865	23314	26373	-	3060	protein_coding	GO:0005788,endoplasmic reticulum lumen; GO:0005524,ATP binding	K09490: HSPA5, BIP; heat shock 70kDa protein 5	At5g42020	gb|KZV17207.1|	BIP5_TOBAC,RecName: Full=Luminal-binding protein 5; Short=BiP 5; AltName: Full=78 kDa glucose-regulated protein homolog 5; Short=GRP-78-5; Flags: Precursor;	A0A068U8Z8_COFCA,SubName: Full=Uncharacterized protein {ECO:0000313|EMBL:CDP05035.1};
SMil_00006180|size106865-augustus-gene-0.34	155	71	-1.123	0.00352798	0.0354183	down	SMil_00006180|size106865-augustus-gene-0.34	scaffold1440|size106865	84997	87029	+	2033	protein_coding	GO:0009507,chloroplast; GO:0005840,ribosome; GO:0019843,rRNA binding; GO:0003735,structural constituent of ribosome; GO:0006412,translation	--	At3g54210	ref|XP_011089550.1|	RK17_TOBAC,RecName: Full=50S ribosomal protein L17, chloroplastic; AltName: Full=CL17; Flags: Precursor;	A0A2G9I700_9LAMI,SubName: Full=Mitochondrial/chloroplast ribosomal protein L17 {ECO:0000313|EMBL:PIN25547.1};
SMil_00006214|size106755-augustus-gene-0.24	134	329	1.288	3.37301e-06	0.000161001	up	SMil_00006214|size106755-augustus-gene-0.24	scaffold1834|size106755	18400	22557	+	4158	protein_coding	GO:0005737,cytoplasm; GO:0005634,nucleus; GO:0005886,plasma membrane; GO:0005524,ATP binding; GO:0005509,calcium ion binding; GO:0009931,calcium-dependent protein serine/threonine kinase activity; GO:0005516,calmodulin binding; GO:0004683,calmodulin-dependent protein kinase activity; GO:0009738,abscisic acid-activated signaling pathway; GO:0050832,defense response to fungus; GO:0035556,intracellu…	K13412: CPK; calcium-dependent protein kinase [EC:2.7.11.1]	At1g76040	ref|XP_012829603.1|	CDPKT_ARATH,RecName: Full=Calcium-dependent protein kinase 29; EC=2.7.11.1;	A0A022PPE5_ERYGU,SubName: Full=Uncharacterized protein {ECO:0000313|EMBL:EYU17566.1};
SMil_00006217|size106755-augustus-gene-0.27	23	2	-3.577	0.000218744	0.00436882	down	SMil_00006217|size106755-augustus-gene-0.27	scaffold1834|size106755	30773	32535	+	1763	protein_coding	GO:0005634,nucleus; GO:0007066,female meiosis sister chromatid cohesion; GO:0007065,male meiosis sister chromatid cohesion; GO:0007275,multicellular organism development; GO:0007131,reciprocal meiotic recombination	--	At5g51330	ref|XP_012858696.1|	DYAD_ARATH,RecName: Full=Protein DYAD; AltName: Full=Protein SWITCH 1;	A0A2G9GP06_9LAMI,SubName: Full=Uncharacterized protein {ECO:0000313|EMBL:PIN07034.1};
SMil_00006218|size106755-augustus-gene-0.28	13	0	-6.26	2.25848e-05	0.000730034	down	SMil_00006218|size106755-augustus-gene-0.28	scaffold1834|size106755	32930	33800	+	871	protein_coding	GO:0005737,cytoplasm; GO:0005844,polysome; GO:0003729,mRNA binding; GO:0010150,leaf senescence	--	--	--	LRP1B_ARATH,RecName: Full=La-related protein 1B; Short=AtLARP1b;	A0A087GEG7_ARAAL,SubName: Full=Uncharacterized protein {ECO:0000313|EMBL:KFK28269.1};
SMil_00006233|size106724-augustus-gene-0.31	313	110	-1.506	5.09139e-05	0.00140636	down	SMil_00006233|size106724-augustus-gene-0.31	scaffold420|size106724	77464	80915	-	3452	protein_coding	GO:0016021,integral component of membrane; GO:0005886,plasma membrane; GO:0005524,ATP binding; GO:0004675,transmembrane receptor protein serine/threonine kinase activity; GO:0007166,cell surface receptor signaling pathway; GO:0006468,protein phosphorylation	--	At5g63710	ref|XP_011097032.1|	Y5371_ARATH,RecName: Full=Probable LRR receptor-like serine/threonine-protein kinase At5g63710; EC=2.7.11.1; Flags: Precursor;	A0A022R656_ERYGU,SubName: Full=Uncharacterized protein {ECO:0000313|EMBL:EYU35731.1};
SMil_00006241|size106653-augustus-gene-0.24	219	770	1.814	3.18442e-06	0.000153243	up	SMil_00006241|size106653-augustus-gene-0.24	scaffold421|size106653	48560	51051	+	2492	protein_coding	--	K00737: MGAT3; beta-1,4-mannosyl-glycoprotein beta-1,4-N-acetylglucosaminyltransferase [EC:2.4.1.144]	At1g12990	ref|XP_011071150.1|	--	A0A2G9GG41_9LAMI,SubName: Full=Beta-1,4-mannosyl-glycoprotein 4-beta-N-acetylglucosaminyltransferase {ECO:0000313|EMBL:PIN04182.1}; EC=2.4.1.144 {ECO:0000313|EMBL:PIN04182.1};
SMil_00006253|size106471-augustus-gene-0.28	481	13	-5.222	7.43619e-05	0.00189792	down	SMil_00006253|size106471-augustus-gene-0.28	scaffold423|size106471	24988	26869	-	1882	protein_coding	GO:0005783,endoplasmic reticulum; GO:0016021,integral component of membrane; GO:0016020,membrane; GO:0005739,mitochondrion; GO:0005886,plasma membrane; GO:0020037,heme binding; GO:0005506,iron ion binding; GO:0016709,oxidoreductase activity, acting on paired donors, with incorporation or reduction of molecular oxygen, NAD(P)H as one donor, and incorporation of one atom of oxygen; GO:0048830,adven…	K20617: CYP71A; cytochrome P450 family 71 subfamily A	At4g31500	gb|AJD25155.1|	C83B1_ARATH,RecName: Full=Cytochrome P450 83B1; EC=1.14.14.45 {ECO:0000269|PubMed:12970475}; AltName: Full=Protein ALTERED TRYPTOPHAN REGULATION 4; AltName: Full=Protein RED ELONGATED 1; AltName: Full=Protein SUPERROOT 2;	A0A0B4VSN4_SALMI,SubName: Full=Cytochrome P450 CYP71AT91 {ECO:0000313|EMBL:AJD25155.1};
SMil_00006260|size106239-processed-gene-0.13	8	39	2.348	5.21331e-05	0.00142983	up	SMil_00006260|size106239-processed-gene-0.13	scaffold727|size106239	18702	18959	-	258	protein_coding	GO:0005887,integral component of plasma membrane; GO:0015271,outward rectifier potassium channel activity; GO:0055075,potassium ion homeostasis; GO:0006813,potassium ion transport; GO:0034765,regulation of ion transmembrane transport; GO:0042391,regulation of membrane potential	K21867: AKT, KAT, GORK, SKOR; potassium channel	At3g02850	gb|PIN06938.1|	SKOR_ARATH,RecName: Full=Potassium channel SKOR; AltName: Full=Stelar K(+) outward rectifying channel;	A0A2G9GNW1_9LAMI,SubName: Full=K+-channel ERG {ECO:0000313|EMBL:PIN06938.1};
SMil_00006283|size106197-processed-gene-0.17	61	13	-2.254	0.00573451	0.0493451	down	SMil_00006283|size106197-processed-gene-0.17	scaffold889|size106197	27861	29718	-	1858	protein_coding	GO:0016021,integral component of membrane; GO:0016020,membrane; GO:0005774,vacuolar membrane; GO:0005381,iron ion transmembrane transporter activity; GO:0005384,manganese ion transmembrane transporter activity; GO:0030026,cellular manganese ion homeostasis; GO:0071281,cellular response to iron ion; GO:0006880,intracellular sequestering of iron ion; GO:0071421,manganese ion transmembrane transport	--	At3g43660	ref|XP_019262048.1|	VITH4_ARATH,RecName: Full=Vacuolar iron transporter homolog 4; AltName: Full=Protein NODULIN-LIKE 4;	A0A1S4A354_TOBAC,SubName: Full=vacuolar iron transporter homolog 4-like {ECO:0000313|RefSeq:XP_016471112.1};
SMil_00006306|size106159-processed-gene-0.15	556	247	-1.166	0.00496712	0.0445961	down	SMil_00006306|size106159-processed-gene-0.15	scaffold428|size106159	17910	20651	-	2742	protein_coding	--	--	At3g29010	ref|XP_012839494.1|	--	A0A022R7N0_ERYGU,SubName: Full=Uncharacterized protein {ECO:0000313|EMBL:EYU35723.1};
SMil_00006307|size106159-augustus-gene-0.35	1357	556	-1.287	0.000262828	0.00503653	down	SMil_00006307|size106159-augustus-gene-0.35	scaffold428|size106159	32534	35464	+	2931	protein_coding	GO:0005730,nucleolus; GO:0032040,small-subunit processome; GO:0009561,megagametogenesis; GO:0042274,ribosomal small subunit biogenesis; GO:0006364,rRNA processing	--	At3g60360	ref|XP_011075390.1|	UTP11_ARATH,RecName: Full=Probable U3 small nucleolar RNA-associated protein 11; Short=U3 snoRNA-associated protein 11;	A0A022PQQ5_ERYGU,RecName: Full=U3 small nucleolar RNA-associated protein 11 {ECO:0000256|PIRNR:PIRNR015952}; Short=U3 snoRNA-associated protein 11 {ECO:0000256|PIRNR:PIRNR015952};
SMil_00006308|size106159-augustus-gene-0.36	493	217	-1.18	0.00424582	0.0400628	down	SMil_00006308|size106159-augustus-gene-0.36	scaffold428|size106159	49488	52336	+	2849	protein_coding	--	--	At3g29010	ref|XP_011091805.1|	--	A0A2G9I3C2_9LAMI,SubName: Full=Uncharacterized protein {ECO:0000313|EMBL:PIN24253.1};
SMil_00006332|size106045-augustus-gene-0.28	170	75	-1.176	0.00249829	0.0277441	down	SMil_00006332|size106045-augustus-gene-0.28	scaffold3656|size106045	16599	17520	+	922	protein_coding	GO:0005634,nucleus; GO:0003700,DNA binding transcription factor activity; GO:0043565,sequence-specific DNA binding; GO:0009908,flower development; GO:0045892,negative regulation of transcription, DNA-templated; GO:0006351,transcription, DNA-templated; GO:0010228,vegetative to reproductive phase transition of meristem	--	At5g44180	gb|AMP82916.1|	RLT2_ARATH,RecName: Full=Homeobox-DDT domain protein RLT2 {ECO:0000305}; AltName: Full=Protein RINGLET 2 {ECO:0000303|PubMed:22694359};	A0A142CD13_9LAMI,SubName: Full=Chromatin assembly factor 1 subunit {ECO:0000313|EMBL:AMP82916.1};
SMil_00006338|size106045-augustus-gene-0.33	26	4	-2.682	4.91522e-05	0.00137369	down	SMil_00006338|size106045-augustus-gene-0.33	scaffold3656|size106045	103381	103898	+	518	protein_coding	--	--	--	--	--	--
SMil_00006359|size105957-processed-gene-0.16	114	42	-1.454	0.00156362	0.019687	down	SMil_00006359|size105957-processed-gene-0.16	scaffold433|size105957	57208	59085	-	1878	protein_coding	--	--	--	ref|XP_011099477.1|	--	A0A2G9G356_9LAMI,SubName: Full=Uncharacterized protein {ECO:0000313|EMBL:PIM99349.1};
SMil_00006366|size105921-augustus-gene-0.29	282	636	1.168	0.00120592	0.0162343	up	SMil_00006366|size105921-augustus-gene-0.29	scaffold434|size105921	1212	5249	-	4038	protein_coding	GO:0016021,integral component of membrane	--	At1g18010	ref|XP_011084588.1|	UN932_ARATH,RecName: Full=UNC93-like protein 2;	A0A022PTM7_ERYGU,SubName: Full=Uncharacterized protein {ECO:0000313|EMBL:EYU19712.1};
SMil_00006368|size105921-augustus-gene-0.25	47	11	-2.084	0.00249025	0.0277262	down	SMil_00006368|size105921-augustus-gene-0.25	scaffold434|size105921	21408	22919	+	1512	protein_coding	--	--	--	ref|XP_021654024.1|	--	--
SMil_00006376|size105831-augustus-gene-0.25	505	242	-1.061	0.000386319	0.00683009	down	SMil_00006376|size105831-augustus-gene-0.25	scaffold2029|size105831	3206	9297	+	6092	protein_coding	GO:0005730,nucleolus; GO:0005634,nucleus; GO:0000974,Prp19 complex; GO:0071006,U2-type catalytic step 1 spliceosome; GO:0016874,ligase activity; GO:0061630,ubiquitin protein ligase activity; GO:0004842,ubiquitin-protein transferase activity; GO:0042742,defense response to bacterium; GO:0006281,DNA repair; GO:0000349,generation of catalytic spliceosome for first transesterification step; GO:004508…	--	At2g33340	ref|XP_022872653.1|	PR19A_ARATH,RecName: Full=Pre-mRNA-processing factor 19 homolog 1 {ECO:0000305}; EC=2.3.2.- {ECO:0000250|UniProtKB:O22785}; AltName: Full=MOS4-associated complex protein 3A; Short=MAC protein 3A; AltName: Full=Plant U-box protein 59; AltName: Full=U-box domain-containing protein 59;	A0A022RUT0_ERYGU,SubName: Full=Uncharacterized protein {ECO:0000313|EMBL:EYU43746.1};
SMil_00006392|size105814-augustus-gene-0.29	121	320	1.408	0.00149439	0.0190704	up	SMil_00006392|size105814-augustus-gene-0.29	scaffold435|size105814	31579	34799	+	3221	protein_coding	--	--	--	gb|OWM65720.1|	--	A0A218W093_PUNGR,SubName: Full=Uncharacterized protein {ECO:0000313|EMBL:OWM65720.1};
SMil_00006418|size105549-augustus-gene-0.25	678	258	-1.393	0.00172161	0.0211888	down	SMil_00006418|size105549-augustus-gene-0.25	scaffold637|size105549	95020	95854	-	835	protein_coding	GO:0005634,nucleus; GO:0003700,DNA binding transcription factor activity; GO:0043565,sequence-specific DNA binding; GO:0009738,abscisic acid-activated signaling pathway; GO:0009737,response to abscisic acid; GO:0006351,transcription, DNA-templated	K14432: ABF; ABA responsive element binding factor	At3g56850	gb|PIN09425.1|	AI5L2_ARATH,RecName: Full=ABSCISIC ACID-INSENSITIVE 5-like protein 2; AltName: Full=ABA-responsive element-binding protein 3; AltName: Full=Dc3 promoter-binding factor 3; Short=AtDPBF3; AltName: Full=bZIP transcription factor 66; Short=AtbZIP66;	A0A2G9GW38_9LAMI,SubName: Full=Uncharacterized protein {ECO:0000313|EMBL:PIN09425.1};
SMil_00006450|size105461-augustus-gene-0.27	47	170	1.851	0.00146078	0.0187847	up	SMil_00006450|size105461-augustus-gene-0.27	scaffold438|size105461	74129	79053	-	4925	protein_coding	--	--	At1g18390	ref|XP_011070774.1|	--	A0A2G9I1U5_9LAMI,SubName: Full=Serine/threonine protein kinase {ECO:0000313|EMBL:PIN23716.1}; EC=2.7.11.1 {ECO:0000313|EMBL:PIN23716.1};
SMil_00006458|size105398-augustus-gene-0.37	4	40	3.267	1.15647e-05	0.000421922	up	SMil_00006458|size105398-augustus-gene-0.37	scaffold439|size105398	103229	104887	-	1659	protein_coding	GO:0005634,nucleus; GO:0003700,DNA binding transcription factor activity; GO:0043565,sequence-specific DNA binding; GO:0050793,regulation of developmental process; GO:0009723,response to ethylene; GO:0006351,transcription, DNA-templated	--	At1g14685	gb|PIN14884.1|	BPC2_ARATH,RecName: Full=Protein BASIC PENTACYSTEINE2; Short=AtBPC2; AltName: Full=GAGA-binding transcriptional activator BBR/BPC2;	A0A2G9HBJ5_9LAMI,SubName: Full=Uncharacterized protein {ECO:0000313|EMBL:PIN14884.1};
SMil_00006472|size105224-augustus-gene-0.35	958	7939	3.05	2.10759e-10	3.93617e-08	up	SMil_00006472|size105224-augustus-gene-0.35	scaffold442|size105224	4378	7739	-	3362	protein_coding	GO:0016021,integral component of membrane; GO:0046872,metal ion binding; GO:0055114,oxidation-reduction process	--	At5g47530	ref|XP_022872527.1|	B561J_ARATH,RecName: Full=Cytochrome b561 and DOMON domain-containing protein At5g47530; AltName: Full=Protein b561A.tha10; Flags: Precursor;	A0A2G9HJ18_9LAMI,SubName: Full=Putative membrane protein {ECO:0000313|EMBL:PIN17526.1};
SMil_00006478|size105224-processed-gene-0.15	34	107	1.675	0.000280221	0.00528803	up	SMil_00006478|size105224-processed-gene-0.15	scaffold442|size105224	25268	26167	-	900	protein_coding	GO:0005829,cytosol; GO:0005524,ATP binding; GO:0004674,protein serine/threonine kinase activity; GO:0035556,intracellular signal transduction; GO:0006468,protein phosphorylation	--	At5g55560	gb|PIN17531.1|	WNK11_ARATH,RecName: Full=Probable serine/threonine-protein kinase WNK11; Short=AtWNK11; EC=2.7.11.1; AltName: Full=Protein kinase with no lysine 11;	A0A2G9HJ24_9LAMI,SubName: Full=MEKK {ECO:0000313|EMBL:PIN17531.1}; EC=2.7.11.1 {ECO:0000313|EMBL:PIN17531.1};
SMil_00006479|size105224-augustus-gene-0.31	373	30	-3.613	0.000821651	0.0121223	down	SMil_00006479|size105224-augustus-gene-0.31	scaffold442|size105224	39867	41893	+	2027	protein_coding	GO:0005794,Golgi apparatus; GO:0000139,Golgi membrane; GO:0016021,integral component of membrane; GO:0008375,acetylglucosaminyltransferase activity; GO:0015020,glucuronosyltransferase activity; GO:0009826,unidimensional cell growth	--	At1g71070	gb|PNT21958.1|	GT14A_ARATH,RecName: Full=Beta-glucuronosyltransferase GlcAT14A {ECO:0000305}; EC=2.4.1.- {ECO:0000305}; AltName: Full=GT14 family glucuronic acid transferase 1 {ECO:0000305}; Short=AtGlcAT14A {ECO:0000303|PubMed:24128328};	A0A172CJH8_POPTO,SubName: Full=Secondary cell wall-related glycosyltransferase family 14 {ECO:0000313|EMBL:AKT94854.1};
SMil_00006480|size105224-processed-gene-0.19	45	412	3.193	1.00645e-06	5.96571e-05	up	SMil_00006480|size105224-processed-gene-0.19	scaffold442|size105224	46110	46832	-	723	protein_coding	GO:0005737,cytoplasm; GO:0005634,nucleus; GO:0003700,DNA binding transcription factor activity; GO:0008270,zinc ion binding; GO:0009785,blue light signaling pathway; GO:0045892,negative regulation of transcription, DNA-templated; GO:0009640,photomorphogenesis; GO:0010017,red or far-red light signaling pathway; GO:0009909,regulation of flower development; GO:0006355,regulation of transcription, DN…	--	At3g21150	gb|PIN23872.1|	BBX32_ARATH,RecName: Full=B-box zinc finger protein 32 {ECO:0000303|PubMed:19920209}; AltName: Full=EIP6, EMF1-INTERACTING PROTEIN 6;	A0A2G9I279_9LAMI,SubName: Full=Uncharacterized protein {ECO:0000313|EMBL:PIN23872.1};
SMil_00006519|size105049-augustus-gene-0.34	0	6	4.959	0.00495463	0.0445179	up	SMil_00006519|size105049-augustus-gene-0.34	scaffold447|size105049	50317	52291	-	1975	protein_coding	--	--	--	--	--	--
SMil_00006520|size105049-augustus-gene-0.35	1242	5335	2.102	4.61185e-08	4.23513e-06	up	SMil_00006520|size105049-augustus-gene-0.35	scaffold447|size105049	56384	58449	-	2066	protein_coding	GO:0005886,plasma membrane; GO:0005524,ATP binding; GO:0004674,protein serine/threonine kinase activity; GO:0004675,transmembrane receptor protein serine/threonine kinase activity; GO:0007166,cell surface receptor signaling pathway; GO:0042742,defense response to bacterium; GO:0006468,protein phosphorylation	--	At2g05940	gb|PIM98625.1|	RIPK_ARATH,RecName: Full=Serine/threonine-protein kinase RIPK {ECO:0000305}; EC=2.7.11.1 {ECO:0000305|PubMed:21320696}; AltName: Full=ACIK1A/PBL14; AltName: Full=ACRE protein ortholog 264A {ECO:0000305}; Short=AtACRE264a {ECO:0000303|PubMed:15181213}; AltName: Full=PBS1-like protein 14 {ECO:0000303|PubMed:20413097}; AltName: Full=RPM1-induced protein kinase {ECO:0000303|PubMed:21320696};	A0A2G9FZX6_9LAMI,SubName: Full=Serine/threonine protein kinase {ECO:0000313|EMBL:PIM98625.1}; EC=2.7.11.1 {ECO:0000313|EMBL:PIM98625.1};
SMil_00006540|size105018-augustus-gene-0.36	116	6	-4.194	0.000485981	0.00812223	down	SMil_00006540|size105018-augustus-gene-0.36	scaffold449|size105018	62689	64249	+	1561	protein_coding	GO:0009738,abscisic acid-activated signaling pathway; GO:0010150,leaf senescence; GO:0009737,response to abscisic acid; GO:0009409,response to cold; GO:0009651,response to salt stress; GO:0009414,response to water deprivation	--	At4g25580	gb|EYU19545.1|	LTI65_ARATH,RecName: Full=Low-temperature-induced 65 kDa protein; AltName: Full=Desiccation-responsive protein 29B;	A0A022PZA3_ERYGU,SubName: Full=Uncharacterized protein {ECO:0000313|EMBL:EYU19545.1};
SMil_00006541|size105018-augustus-gene-0.41	369	182	-1.018	6.39536e-05	0.00167317	down	SMil_00006541|size105018-augustus-gene-0.41	scaffold449|size105018	70642	74937	-	4296	protein_coding	GO:0005634,nucleus; GO:0009908,flower development; GO:0048578,positive regulation of long-day photoperiodism, flowering; GO:0048576,positive regulation of short-day photoperiodism, flowering; GO:0006355,regulation of transcription, DNA-templated; GO:0006351,transcription, DNA-templated	K12125: ELF3; protein EARLY FLOWERING 3	At3g21320	ref|XP_011080323.1|	HD3B_ORYSJ,RecName: Full=Protein HEADING DATE 3B; AltName: Full=ELF3-like protein 1 {ECO:0000303|PubMed:22422935}; Short=OsELF3-1 {ECO:0000303|PubMed:22422935}; AltName: Full=OsELF3 {ECO:0000303|PubMed:22888152}; AltName: Full=Protein HEADING DATE 17 {ECO:0000303|PubMed:22399582};	A0A1J6J8U3_NICAT,SubName: Full=Protein early flowering 3 {ECO:0000313|EMBL:OIT03625.1};
SMil_00006545|size104935-augustus-gene-0.23	802	265	-1.598	0.000254936	0.00490127	down	SMil_00006545|size104935-augustus-gene-0.23	scaffold450|size104935	31815	35589	+	3775	protein_coding	--	--	At5g15390	gb|PIM99955.1|	--	A0A2G9G3R2_9LAMI,SubName: Full=RNA Methylase, SpoU family {ECO:0000313|EMBL:PIM99955.1}; EC=2.1.1.34 {ECO:0000313|EMBL:PIM99955.1};
SMil_00006577|size104756-augustus-gene-0.30	6107	2611	-1.225	1.43093e-05	0.000504836	down	SMil_00006577|size104756-augustus-gene-0.30	scaffold451|size104756	101143	104604	+	3462	protein_coding	--	--	--	--	--	--
SMil_00006585|size104645-augustus-gene-0.34	1676	3801	1.182	0.00208276	0.0243596	up	SMil_00006585|size104645-augustus-gene-0.34	scaffold452|size104645	54000	56329	-	2330	protein_coding	--	--	At3g22970	ref|XP_020548388.1|	--	A0A2G9GYI1_9LAMI,SubName: Full=Uncharacterized protein {ECO:0000313|EMBL:PIN10333.1};
SMil_00006605|size104506-augustus-gene-0.35	2768	499	-2.473	0.00334542	0.0341686	down	SMil_00006605|size104506-augustus-gene-0.35	scaffold3487|size104506	71655	77068	-	5414	protein_coding	GO:0000785,chromatin; GO:0005829,cytosol; GO:0005634,nucleus; GO:0003682,chromatin binding; GO:0005085,guanyl-nucleotide exchange factor activity; GO:0042802,identical protein binding; GO:0009881,photoreceptor activity; GO:0042803,protein homodimerization activity; GO:0009649,entrainment of circadian clock; GO:0018298,protein-chromophore linkage; GO:0009411,response to UV; GO:0010224,response to …	--	At3g53830	ref|XP_011077628.1|	UVR8_ARATH,RecName: Full=Ultraviolet-B receptor UVR8; AltName: Full=Protein UV-B RESISTANCE 8; AltName: Full=RCC1 domain-containing protein UVR8;	A0A022QLY0_ERYGU,SubName: Full=Uncharacterized protein {ECO:0000313|EMBL:EYU28619.1};
SMil_00006622|size104502-augustus-gene-0.41	363	61	-2.561	1.02664e-05	0.000385919	down	SMil_00006622|size104502-augustus-gene-0.41	scaffold453|size104502	96470	98622	-	2153	protein_coding	--	--	--	gb|AKN09601.1|	--	A0A0H3YBT5_SALMI,SubName: Full=Basic helix-loop-helix transcription factor {ECO:0000313|EMBL:AKN09601.1};
SMil_00006641|size104375-augustus-gene-0.25	23752	2948	-3.01	0.00110636	0.0152997	down	SMil_00006641|size104375-augustus-gene-0.25	scaffold2793|size104375	68607	72876	+	4270	protein_coding	GO:0005737,cytoplasm; GO:0005524,ATP binding; GO:0004674,protein serine/threonine kinase activity; GO:0009738,abscisic acid-activated signaling pathway; GO:0005975,carbohydrate metabolic process; GO:0009594,detection of nutrient; GO:0003006,developmental process involved in reproduction; GO:0006633,fatty acid biosynthetic process; GO:0035556,intracellular signal transduction; GO:0010150,leaf sene…	K07198: PRKAA, AMPK; 5'-AMP-activated protein kinase, catalytic alpha subunit [EC:2.7.11.11]	At3g01090	ref|XP_020548387.1|	KIN10_ARATH,RecName: Full=SNF1-related protein kinase catalytic subunit alpha KIN10; Short=AKIN10; EC=2.7.11.1; AltName: Full=AKIN alpha-2; Short=AKINalpha2;	A0A022R6D6_ERYGU,RecName: Full=Non-specific serine/threonine protein kinase {ECO:0000256|SAAS:SAAS00804148}; EC=2.7.11.1 {ECO:0000256|SAAS:SAAS00804148};
SMil_00006662|size104091-augustus-gene-0.34	33	7	-2.171	0.00275418	0.0297847	down	SMil_00006662|size104091-augustus-gene-0.34	scaffold458|size104091	83373	84824	-	1452	protein_coding	GO:0005737,cytoplasm; GO:0016020,membrane; GO:0043531,ADP binding; GO:0005524,ATP binding; GO:0009626,plant-type hypersensitive response	--	At1g50180	gb|EYU23543.1|	R1A6_SOLDE,RecName: Full=Putative late blight resistance protein homolog R1A-6;	A0A022Q8L0_ERYGU,SubName: Full=Uncharacterized protein {ECO:0000313|EMBL:EYU23543.1};
SMil_00006684|size103851-augustus-gene-0.32	606	8987	3.888	3.84379e-10	6.70015e-08	up	SMil_00006684|size103851-augustus-gene-0.32	scaffold1542|size103851	81669	83134	+	1466	protein_coding	GO:0005634,nucleus; GO:0003700,DNA binding transcription factor activity; GO:0043565,sequence-specific DNA binding; GO:0006351,transcription, DNA-templated	--	At4g11070	gb|AKA27876.1|	WRK41_ARATH,RecName: Full=Probable WRKY transcription factor 41; AltName: Full=WRKY DNA-binding protein 41;	A0A0D5Y9Z5_SALMI,SubName: Full=WRKY protein {ECO:0000313|EMBL:AKA27876.1};
SMil_00006698|size103707-processed-gene-0.8	788	1768	1.168	0.000133288	0.00294234	up	SMil_00006698|size103707-processed-gene-0.8	scaffold1682|size103707	59227	63614	+	4388	protein_coding	GO:0005623,cell; GO:0009738,abscisic acid-activated signaling pathway; GO:0045454,cell redox homeostasis; GO:0009789,positive regulation of abscisic acid-activated signaling pathway; GO:0009737,response to abscisic acid; GO:0006970,response to osmotic stress; GO:0009651,response to salt stress	K09527: DNAJC7; DnaJ homolog subfamily C member 7	At1g53300_1	ref|XP_011082756.1|	TTL1_ARATH,RecName: Full=TPR repeat-containing thioredoxin TTL1; AltName: Full=Tetratricopeptide repeat thioredoxin-like 1;	A0A2G9HGB0_9LAMI,SubName: Full=Thioredoxin {ECO:0000313|EMBL:PIN16564.1};
SMil_00006699|size103707-augustus-gene-0.33	835	2022	1.274	0.000513472	0.00846359	up	SMil_00006699|size103707-augustus-gene-0.33	scaffold1682|size103707	80254	84356	-	4103	protein_coding	GO:0005773,vacuole; GO:0070566,adenylyltransferase activity; GO:0019899,enzyme binding; GO:0080123,jasmonate-amino synthetase activity; GO:0071365,cellular response to auxin stimulus; GO:0009864,induced systemic resistance, jasmonic acid mediated signaling pathway; GO:0009694,jasmonic acid metabolic process; GO:0031348,negative regulation of defense response; GO:0009640,photomorphogenesis; GO:000…	--	At2g46370	gb|PIN26538.1|	GH35_ORYSJ,RecName: Full=Jasmonic acid-amido synthetase JAR1 {ECO:0000305}; EC=6.3.2.-; AltName: Full=Auxin-responsive GH3-like protein 5 {ECO:0000303|PubMed:15856348}; Short=OsGH3-5 {ECO:0000303|PubMed:15856348}; AltName: Full=Indole-3-acetic acid-amido synthetase GH3.5 {ECO:0000305}; AltName: Full=Jasmonate-amino acid synthetase JAR1 {ECO:0000305}; AltName: Full=Protein JASMONATE RESISTANT 1 {E…	A0A2G9I9V4_9LAMI,SubName: Full=Uncharacterized protein {ECO:0000313|EMBL:PIN26538.1};
SMil_00006701|size103633-augustus-gene-0.25	104	43	-1.278	0.000336851	0.00606486	down	SMil_00006701|size103633-augustus-gene-0.25	scaffold462|size103633	5845	8993	-	3149	protein_coding	--	--	--	ref|XP_021776405.1|	--	A0A161ZIA8_DAUCA,SubName: Full=Uncharacterized protein {ECO:0000313|EMBL:KZM86612.1};
SMil_00006719|size103565-augustus-gene-0.37	50	362	2.852	6.69714e-08	5.77278e-06	up	SMil_00006719|size103565-augustus-gene-0.37	scaffold465|size103565	78258	79213	-	956	protein_coding	GO:0005618,cell wall; GO:0008061,chitin binding; GO:0004568,chitinase activity; GO:0016998,cell wall macromolecule catabolic process; GO:0006032,chitin catabolic process; GO:0006952,defense response; GO:0000272,polysaccharide catabolic process; GO:0009617,response to bacterium; GO:0009611,response to wounding; GO:0010262,somatic embryogenesis	--	At3g54420	gb|EYU40977.1|	CHI5_ARATH,RecName: Full=Endochitinase EP3 {ECO:0000303|PubMed:11525512}; EC=3.2.1.14; AltName: Full=Chitinase class IV {ECO:0000303|PubMed:11525512}; Short=AtchitIV {ECO:0000303|PubMed:11525512}; AltName: Full=Protein HOMOLOG OF CARROT EP3-3 CHITINASE {ECO:0000303|PubMed:11525512}; Short=AtEP3 {ECO:0000303|PubMed:11525512}; Flags: Precursor;	A0A022RKN6_ERYGU,SubName: Full=Uncharacterized protein {ECO:0000313|EMBL:EYU40977.1}; Flags: Fragment;
SMil_00006784|size102620-processed-gene-0.2	223	644	1.526	0.00192239	0.0230687	up	SMil_00006784|size102620-processed-gene-0.2	scaffold476|size102620	16014	18720	+	2707	protein_coding	GO:0005789,endoplasmic reticulum membrane; GO:0016021,integral component of membrane; GO:0020037,heme binding; GO:0005506,iron ion binding; GO:0004497,monooxygenase activity; GO:0016705,oxidoreductase activity, acting on paired donors, with incorporation or reduction of molecular oxygen	K20556: CYP76C; cytochrome P450 family 76 subfamily C	At2g45570	gb|AJD25183.1|	CYPH1_SALMI,RecName: Full=Ferruginol synthase {ECO:0000303|PubMed:23812755}; EC=1.14.13.190 {ECO:0000269|PubMed:23812755}; AltName: Full=Cytochrome P450 76AH1 {ECO:0000303|PubMed:23812755};	A0A0B4VSW3_SALMI,SubName: Full=Cytochrome P450 CYP76AK3 {ECO:0000313|EMBL:AJD25183.1};
SMil_00006810|size102576-augustus-gene-0.31	35	10	-1.843	0.000534518	0.00868066	down	SMil_00006810|size102576-augustus-gene-0.31	scaffold478|size102576	9448	10701	-	1254	protein_coding	--	--	--	--	--	--
SMil_00006814|size102576-augustus-gene-0.32	640	278	-1.199	0.00102894	0.0145512	down	SMil_00006814|size102576-augustus-gene-0.32	scaffold478|size102576	44837	48496	-	3660	protein_coding	GO:0009507,chloroplast; GO:0009941,chloroplast envelope; GO:0009570,chloroplast stroma; GO:0009535,chloroplast thylakoid membrane; GO:0005737,cytoplasm; GO:0005829,cytosol; GO:0005739,mitochondrion; GO:0051743,red chlorophyll catabolite reductase activity; GO:0015996,chlorophyll catabolic process; GO:0009814,defense response, incompatible interaction; GO:0010363,regulation of plant-type hypersens…	K13545: RCCR, ACD2; red chlorophyll catabolite reductase [EC:1.3.7.12]	At4g37000	ref|XP_011099139.1|	RCCR_ARATH,RecName: Full=Red chlorophyll catabolite reductase, chloroplastic; Short=AtRCCR; Short=RCC reductase; EC=1.3.7.12 {ECO:0000269|PubMed:10743659}; AltName: Full=Accelerated cell death protein 2; Flags: Precursor;	A0A022RV58_ERYGU,SubName: Full=Uncharacterized protein {ECO:0000313|EMBL:EYU44397.1};
SMil_00006822|size102556-augustus-gene-0.31	895	139	-2.682	0.000180252	0.0037537	down	SMil_00006822|size102556-augustus-gene-0.31	scaffold2591|size102556	12716	17952	-	5237	protein_coding	--	--	At4g33980	ref|XP_011088255.1|	--	A0A022RBN9_ERYGU,SubName: Full=Uncharacterized protein {ECO:0000313|EMBL:EYU37671.1};
SMil_00006872|size101893-augustus-gene-0.30	24	5	-2.427	0.00309614	0.032281	down	SMil_00006872|size101893-augustus-gene-0.30	scaffold484|size101893	29873	30399	-	527	protein_coding	--	--	--	--	--	--
SMil_00006882|size101623-processed-gene-0.13	911	2114	1.214	0.00486487	0.0439201	up	SMil_00006882|size101623-processed-gene-0.13	scaffold486|size101623	7341	11808	-	4468	protein_coding	GO:0016020,membrane; GO:0020037,heme binding; GO:0005506,iron ion binding; GO:0016709,oxidoreductase activity, acting on paired donors, with incorporation or reduction of molecular oxygen, NAD(P)H as one donor, and incorporation of one atom of oxygen; GO:0044550,secondary metabolite biosynthetic process	K00512: CYP17A; steroid 17alpha-monooxygenase / 17alpha-hydroxyprogesterone deacetylase [EC:1.14.14.19 1.14.14.32]	At3g26300	gb|AGN04218.1|	C71DA_SOYBN,RecName: Full=Cytochrome P450 71D10; EC=1.14.-.-;	S4UX99_SALMI,SubName: Full=Cytochrome P450 {ECO:0000313|EMBL:AGN04218.1};
SMil_00006883|size101623-augustus-gene-0.25	1328	520	-1.351	4.10058e-06	0.000185567	down	SMil_00006883|size101623-augustus-gene-0.25	scaffold486|size101623	17517	19469	-	1953	protein_coding	GO:0005634,nucleus; GO:0005840,ribosome; GO:0008097,5S rRNA binding; GO:0003735,structural constituent of ribosome; GO:0006412,translation	K02932: RP-L5e, RPL5; large subunit ribosomal protein L5e	At5g39740	ref|XP_016684717.1|	RL5_CUCSA,RecName: Full=60S ribosomal protein L5;	A0A1U8J314_GOSHI,SubName: Full=60S ribosomal protein L5-like isoform X2 {ECO:0000313|RefSeq:XP_016684717.1};
SMil_00006893|size101615-augustus-gene-0.29	1289	556	-1.213	2.98687e-05	0.000915197	down	SMil_00006893|size101615-augustus-gene-0.29	scaffold487|size101615	13774	16013	-	2240	protein_coding	GO:0005669,transcription factor TFIID complex; GO:0035035,histone acetyltransferase binding; GO:0003713,transcription coactivator activity; GO:0008134,transcription factor binding; GO:0044212,transcription regulatory region DNA binding; GO:0006357,regulation of transcription by RNA polymerase II; GO:0051123,RNA polymerase II transcriptional preinitiation complex assembly	K03132: TAF7; transcription initiation factor TFIID subunit 7	At1g55300	ref|XP_011089141.1|	TAF7_ARATH,RecName: Full=Transcription initiation factor TFIID subunit 7; AltName: Full=TBP-associated factor 7; Short=AtTAF7;	A0A2G9H2T2_9LAMI,SubName: Full=Uncharacterized protein {ECO:0000313|EMBL:PIN11834.1};
SMil_00006896|size101615-augustus-gene-0.31	167	592	1.823	4.53905e-09	5.90126e-07	up	SMil_00006896|size101615-augustus-gene-0.31	scaffold487|size101615	38549	43103	-	4555	protein_coding	--	--	--	ref|XP_012852932.1|	--	A0A022QAZ6_ERYGU,SubName: Full=Uncharacterized protein {ECO:0000313|EMBL:EYU24408.1};
SMil_00006922|size101398-augustus-gene-0.25	598	1798	1.589	1.84162e-05	0.000613838	up	SMil_00006922|size101398-augustus-gene-0.25	scaffold491|size101398	22549	26787	+	4239	protein_coding	GO:0005769,early endosome; GO:0016021,integral component of membrane; GO:0016020,membrane; GO:0005886,plasma membrane; GO:0015095,magnesium ion transmembrane transporter activity; GO:0015693,magnesium ion transport	--	At2g21120	ref|XP_012853539.1|	NIPA6_ARATH,RecName: Full=Probable magnesium transporter NIPA6;	A0A022Q7P1_ERYGU,RecName: Full=Probable magnesium transporter {ECO:0000256|RuleBase:RU363078};
[truncated: 1,843 more rows]
